# Supplementary material for: Breakage-Fusion-Bridge Events Trigger Complex Genome Rearrangements and Amplifications in Developmentally Arrested T Cell Lymphomas
Source: Cell Rep. 2019 Jun 4;27(10):2847–2858.e4. doi: 10.1016/j.celrep.2019.05.014 (PMC6581794; doi:10.1016/j.celrep.2019.05.014)
Supplement: Table S2. List of All the Rearrangements Identified in Mouse T Cell Lymphomas, Related to Figures 1 and 2 [file mmc2.xlsx]

## Sheet: All
sample	chr_type	SV_type	BAL_type	chromosome1	start1.end1	average_dist	chromosome2	start2.end2	nb_pairs	score_strand_filtering	score_order_filtering	score_insert_size_filtering	final_score	breakpoint1_start1.end1	breakpoint2_start2.end2	geneID1	geneName1	geneBiotype1	geneID2	geneName2	geneBiotype2	repeat_type	percent_repeat1	percent_repeat2	repeat_type_rmsk	percent_repeat1_rmsk	percent_repeat2_rmsk	socrates	chr1	socr_BP1	chr2	socr_BP2	socr_size	BP_condition	C1_long_support	C1_short_support	C1_avg_realign_mapq	C2_long_support	C2_short_support	C2_avg_realign_mapq	socrates_normal	delly	chr1	delly_BP1	chr2	delly_BP2	precise	SV_type	somatic_status_delly
259T	INTRA	DELETION	UNBAL	chr6	41059427-41059928	484434	chr6	41543817-41544453	18	1	1	1	1	41059928-41060252	41543629-41543818	ENSMUSG00000103586	*Trbv4	TR_V_gene	ENSMUSG00000076497	*Trbj2-7	TR_J_gene	no_repeat_sr	0.0	0.0	no_repeat_rmsk	0.0	0.0	socrate	chr6	41059887	chr6	41543817	483930	unpaired	1	44.0	.	.	.	.	.	delly	chr6	41059887	chr6	41543816	PRECISE	DEL	SOMATIC_delly
259T	INTRA	DELETION	UNBAL	chr6	41151783-41152226	382242	chr6	41534005-41534407	15	1	1	1	1	41152226-41152608	41533583-41534006	.	*Trbv16	TR_V_gene	ENSMUSG00000076484	Trbj1-2	TR_J_gene	no_repeat_sr	0.0	0.0	no_repeat_rmsk	0.0	0.0	socrate	chr6	41152230	chr6	41534005	381775	Inserted sequence: CCCATT	2	1	42.0	2	2	43.0	no_normal	delly	chr6	41152230	chr6	41534004	PRECISE	DEL	SOMATIC_delly
259T	INTRA	DELETION	UNBAL	chr13	19177930-19178486	32361	chr13	19210342-19210854	14	1	1	1	1	19178486-19178755	19210030-19210343	ENSMUSG00000076744	*Tcrg-V7	TR_V_gene	ENSMUSG00000104962	*Trgj1	TR_J_gene	no_repeat_sr	0.0	0.0	no_repeat_rmsk	0.04	0.0	socrate	chr13	19178488	chr13	19210343	31855	short SC cluster	0	2	29.0	3	1	17.333334	no_normal	delly	chr13	19178488	chr13	19210342	PRECISE	DEL	SOMATIC_delly
259T	INTRA	LARGE_DUPLI	UNBAL	chr4	139295057-139295405	11924	chr4	139307007-139307467	14	1	1	1	1	139294581-139295058	139307467-139307832	ENSMUSG00000028744	Pqlc2	protein_coding	ENSMUSG00000028744	Pqlc2	protein_coding	no_repeat_sr	0.0	0.0	repeat1_rmsk	0.86	0.71	no_socrate	.	.	.	.	.	.	.	.	.	.	.	.	.	delly	chr4	139295057	chr4	139307457	IMPRECISE	DUP	SOMATIC_delly
259T	INTRA	DELETION	UNBAL	chr14	53591128-53591561	605001	chr14	54196085-54196563	9	1	1	1	1	53591561-53591953	54195739-54196086	.	*Trav9-2	TR_V_gene	ENSMUSG00000076906	*Traj23	TR_J_gene	no_repeat_sr	0.0	0.0	no_repeat_rmsk	0.0	0.0	socrate	chr14	53591515	chr14	54196086	604571	Inserted sequence: CCTC	1	5	42.0	1	0	44.0	no_normal	delly	chr14	53591515	chr14	54196085	PRECISE	DEL	SOMATIC_delly
259T	INTRA	DELETION	UNBAL	chr14	53538343-53538731	657829	chr14	54196073-54196567	9	1	0.9	1	0.9	53538731-53539178	54195743-54196084	ENSMUSG00000096825	*Trav12-1	TR_V_gene	ENSMUSG00000076906	*Traj23	TR_J_gene	no_repeat_sr	0.0	0.0	no_repeat_rmsk	0.0	0.0	no_socrate	.	.	.	.	.	.	.	.	.	.	.	.	.	delly	chr14	53538736	chr14	54196081	PRECISE	DEL	SOMATIC_delly
259T	INTRA	DELETION	UNBAL	chr14	53363708-53364126	824345	chr14	54187950-54188427	7	1	1	1	1	53364126-53364533	54187603-54187951	ENSMUSG00000076823	*Trav13n-4	TR_V_gene	ENSMUSG00000076898	*Traj31	TR_J_gene	no_repeat_sr	0.0	0.0	no_repeat_rmsk	0.27	0.0	socrate	chr14	53364101	chr14	54187900	823799	unpaired	1	44.0	.	.	.	.	.	delly	chr14	53364110	chr14	54187950	IMPRECISE	DEL	SOMATIC_delly
259T	INTRA	LARGE_DUPLI	UNBAL	chr2	63156732-63157062	25456	chr2	63182365-63182615	4	1	1	1	1	63156238-63156743	63182615-63183200	ENSMUSG00000059742		protein_coding	ENSMUSG00000059742	Kcnh7	protein_coding	no_repeat_sr	0.0	0.16	no_repeat_rmsk	0.0	0.16	no_socrate	.	.	.	.	.	.	.	.	.	.	.	.	.	delly	chr2	63156742	chr2	63182616	IMPRECISE	DUP	SOMATIC_delly
261T	INTRA	DELETION	UNBAL	chr19	32589245-32589740	929404	chr19	33518693-33519241	76	1	1	1	1	32589740-32589915	33518572-33518694	.	.	.	ENSMUSG00000024766	Lipo1	protein_coding	no_repeat_sr	0.0	0.0	no_repeat_rmsk	0.66	0.0	socrate	chr19	32589690	chr19	33518697	929007	Micro-homology: 4bp homology found! (AGTA)	18	8	38.0	19	9	31.421053	no_normal	delly	chr19	32589690	chr19	33518692	PRECISE	DEL	SOMATIC_delly
261T	INTRA	DELETION	UNBAL	chr10	80381530-80382090	147018	chr10	80528631-80529117	63	1	0.96	1	0.969	80382090-80382200	80528448-80528632	ENSMUSG00000048696	Mex3d	protein_coding	ENSMUSG00000003341	*Atp8b3	protein_coding	no_repeat_sr	0.0	0.0	no_repeat_rmsk	0.0	0.0	socrate	chr10	80382039	chr10	80528633	146594	Micro-homology: 2bp homology found! (CC)	10	11	42.0	10	6	43.3	no_normal	delly	chr10	80382039	chr10	80528630	PRECISE	DEL	SOMATIC_delly
261T	INTRA	DELETION	UNBAL	chr2	151671741-151672176	79351	chr2	151751099-151751542	53	1	1	1	1	151672176-151672411	151750873-151751100	.	.	.	.	*.	.	no_repeat_sr	0.0	0.0	repeat2_rmsk	0.37	1.0	socrate	chr2	151672134	chr2	151751100	78966	Inserted sequence: ATCC	10	11	41.7	8	10	38.375	no_normal	delly	chr2	151672134	chr2	151751099	PRECISE	DEL	SOMATIC_delly
261T	INTRA	LARGE_DUPLI	UNBAL	chr6	62143985-62144357	26631	chr6	62170606-62171068	42	1	1	1	1	62143688-62143986	62171068-62171276	ENSMUSG00000039578	Ccser1	protein_coding	ENSMUSG00000039578	Ccser1	protein_coding	no_repeat_sr	0.0	0.19	repeat1_rmsk	1.0	0.18	socrate	chr6	62143986	chr6	62171020	27034	Micro-homology: 1bp homology found! (A)	6	10	38.0	6	7	43.166668	no_normal	delly	chr6	62143984	chr6	62171020	PRECISE	DUP	SOMATIC_delly
261T	INTRA	DELETION	UNBAL	chr6	125428612-125429083	48167	chr6	125476841-125477233	42	1	0.97	1	0.977	125429083-125429282	125476564-125476842	.	*.	.	ENSMUSG00000030342	Cd9	protein_coding	no_repeat_sr	0.28	0.0	repeat2_rmsk	0.27	0.83	socrate	chr6	125429055	chr6	125476842	47787	Micro-homology: 1bp homology found! (C)	9	5	44.0	5	5	44.0	no_normal	delly	chr6	125429055	chr6	125476840	PRECISE	DEL	SOMATIC_delly
261T	INTRA	LARGE_DUPLI	UNBAL	chr3	89407472-89407925	1290477	chr3	90697913-90698393	41	1	1	1	1	89407256-89407473	90698393-90698583	ENSMUSG00000042642	Flad1	protein_coding	.	.	.	no_repeat_sr	0.0	0.17	repeat2_rmsk	0.0	0.94	socrate	chr3	89407474	chr3	90698343	1290869	Micro-homology: 2bp homology found! (GT)	11	6	44.0	6	4	38.666668	no_normal	delly	chr3	89407471	chr3	90698343	PRECISE	DUP	SOMATIC_delly
261T	INTRA	DELETION	UNBAL	chr6	41059472-41059914	474867	chr6	41534323-41534812	38	1	1	1	1	41059914-41060142	41534143-41534324	ENSMUSG00000107486	*Trbv4	TR_V_gene	ENSMUSG00000076485	*Trbj1-3	TR_J_gene	no_repeat_sr	0.0	0.0	no_repeat_rmsk	0.0	0.0	socrate	chr6	41059882	chr6	41534323	474441	Inserted sequence: AATTGTCTGG	7	4	38.714287	6	6	34.333332	no_normal	delly	chr6	41059888	chr6	41534322	PRECISE	DEL	SOMATIC_delly
261T	INTRA	DELETION	UNBAL	chr1	148353441-148353904	3016	chr1	148356467-148356871	38	1	0.97	1	0.974	148353904-148354111	148356202-148356468	.	.	.	.	.	.	no_repeat_sr	0.0	0.0	repeat1_rmsk	1.0	0.48	socrate	chr1	148353862	chr1	148356469	2607	Micro-homology: 2bp homology found! (AC)	3	9	33.0	3	5	35.666668	no_normal	delly	chr1	148353862	chr1	148356466	PRECISE	DEL	SOMATIC_delly
261T	INTRA	LARGE_DUPLI	UNBAL	chr12	17642680-17643154	160681	chr12	17803362-17803795	37	1	0.97	1	0.974	17642485-17642681	17803795-17804032	.	.	.	.	.	.	no_repeat_sr	0.0	0.0	repeat2_rmsk	0.08	0.9	socrate	chr12	17642683	chr12	17803758	161075	short SC cluster	7	3	39.285713	0	4	29.0	no_normal	delly	chr12	17642680	chr12	17803756	PRECISE	DUP	SOMATIC_delly
261T	INTRA	LARGE_DUPLI	UNBAL	chr3	9484943-9485339	1005718	chr3	10490532-10491113	36	1	1	1	1	9484670-9484944	10491113-10491202	ENSMUSG00000040209	Zfp704	protein_coding	.	.	.	no_repeat_sr	0.0	0.0	repeat2_rmsk	0.26	1.0	socrate	chr3	9484945	chr3	10491063	1006118	Micro-homology: 1bp homology found! (T)	9	2	44.0	11	4	32.0	no_normal	delly	chr3	9484943	chr3	10491063	PRECISE	DUP	SOMATIC_delly
261T	INTRA	DELETION	UNBAL	chr12	113424816-113425371	5634	chr12	113430530-113430991	35	1	1	1	1	113425371-113425486	113430322-113430531	.	Igh intron	.	ENSMUSG00000094028	*Ighd4-1	IG_D_gene	repeat1_sr	1.0	0.0	repeat1_rmsk	1.0	0.0	socrate	chr12	113425321	chr12	113430530	5209	Inserted sequence: CCTAGGA	7	12	43.42857	11	0	43.545456	no_normal	delly	chr12	113425321	chr12	113430526	PRECISE	DEL	SOMATIC_delly
261T	INTRA	LARGE_DUPLI	UNBAL	chr17	67718376-67718809	85952	chr17	67804307-67804782	32	1	1	1	1	67718140-67718377	67804782-67804977	ENSMUSG00000032796	*Lama1	protein_coding	ENSMUSG00000032796	Lama1	protein_coding	no_repeat_sr	0.11	0.11	no_repeat_rmsk	0.77	0.11	socrate	chr17	67718379	chr17	67804734	86355	Micro-homology: 1bp homology found! (T)	6	6	44.0	9	11	44.0	no_normal	delly	chr17	67718377	chr17	67804734	PRECISE	DUP	SOMATIC_delly
261T	INTRA	DELETION	UNBAL	chr12	70164650-70165088	23675	chr12	70188345-70188818	27	1	1	1	1	70165088-70165320	70188149-70188346	ENSMUSG00000090121	Abhd12b	protein_coding	.	.	.	no_repeat_sr	0.0	0.0	repeat2_rmsk	0.0	1.0	socrate	chr12	70165048	chr12	70188345	23297	short SC cluster	2	1	15.5	0	4	60.0	no_normal	delly	chr12	70165048	chr12	70188344	PRECISE	DEL	SOMATIC_delly
261T	INTRA	DELETION	UNBAL	chr15	82145755-82146192	155110	chr15	82300843-82301206	25	1	1	1	1	82146192-82146425	82300537-82300844	.	.	.	ENSMUSG00000022455	Wbp2nl	protein_coding	no_repeat_sr	0.0	0.0	no_repeat_rmsk	0.1	0.39	socrate	chr15	82146153	chr15	82300845	154692	unpaired	2	44.0	.	.	.	.	.	delly	chr15	82146153	chr15	82300844	PRECISE	DEL	SOMATIC_delly
261T	INTRA	DELETION	UNBAL	chr7	101341693-101342179	1061058	chr7	102402791-102403229	25	1	1	1	1	101342179-101342363	102402560-102402792	ENSMUSG00000030688	*Stard10	protein_coding	ENSMUSG00000030987	Stim1	protein_coding	no_repeat_sr	0.12	0.0	no_repeat_rmsk	0.51	0.45	socrate	chr7	101342135	chr7	102402792	1060657	Micro-homology: 1bp homology found! (C)	5	4	34.0	5	5	44.0	no_normal	delly	chr7	101342135	chr7	102402790	PRECISE	DEL	SOMATIC_delly
261T	INTRA	DELETION	UNBAL	chr16	45592164-45592668	172920	chr16	45765180-45765515	23	1	1	1	1	45592668-45592834	45764846-45765181	ENSMUSG00000033210	Slc9c1	protein_coding	ENSMUSG00000033149	Phldb2	protein_coding	no_repeat_sr	0.0	0.0	repeat1_rmsk	1.0	0.0	socrate	chr16	45592628	chr16	45765180	172552	short SC cluster	0	3	60.0	2	9	17.0	no_normal	delly	chr16	45592640	chr16	45765180	IMPRECISE	DEL	SOMATIC_delly
261T	INTRA	LARGE_DUPLI	UNBAL	chr8	78882629-78883019	661736	chr8	79544244-79544787	23	1	1	1	1	78882350-78882630	79544787-79544914	.	.	.	.	*.	.	no_repeat_sr	0.0	0.0	repeat2_rmsk	0.49	1.0	socrate	chr8	78882629	chr8	79544753	662124	Inserted sequence: TGT	3	0	42.333332	4	2	42.25	no_normal	delly	chr8	78882628	chr8	79544753	PRECISE	DUP	SOMATIC_delly
261T	INTRA	DELETION	UNBAL	chr19	5791211-5791684	119705	chr19	5910944-5911303	18	1	1	1	1	5791684-5791881	5910634-5910945	.	.	.	ENSMUSG00000024826	Dpf2	protein_coding	no_repeat_sr	0.0	0.0	no_repeat_rmsk	0.78	0.0	socrate	chr19	5791637	chr19	5910948	119311	Micro-homology: 4bp homology found! (CAGT)	1	0	11.0	1	3	44.0	no_normal	delly	chr19	5791637	chr19	5910943	PRECISE	DEL	SOMATIC_delly
261T	INTRA	LARGE_DUPLI	UNBAL	chr12	45481594-45481888	321282	chr12	45802926-45803266	16	1	1	1	1	45481219-45481595	45803266-45803596	.	.	.	.	*.	.	no_repeat_sr	0.0	0.0	no_repeat_rmsk	0.36	0.69	socrate	chr12	45481595	chr12	45803245	321650	Micro-homology: 1bp homology found! (T)	1	1	44.0	1	0	44.0	no_normal	delly	chr12	45481593	chr12	45803245	PRECISE	DUP	GERMLINE_delly
261T	INTRA	DELETION	UNBAL	chr12	4424925-4425438	204627	chr12	4629565-4629997	14	1	1	1	1	4425438-4425595	4629328-4629566	ENSMUSG00000020647	Ncoa1	protein_coding	ENSMUSG00000020640	Itsn2	protein_coding	no_repeat_sr	0.0	0.0	no_repeat_rmsk	0.33	0.0	socrate	chr12	4425389	chr12	4629567	204178	Micro-homology: 2bp homology found! (CT)	1	1	34.0	2	0	44.0	no_normal	delly	chr12	4425389	chr12	4629564	PRECISE	DEL	GERMLINE_delly
261T	INTRA	DELETION	UNBAL	chr11	3402437-3402776	26603	chr11	3428975-3429327	13	1	1	1	1	3402776-3403107	3428658-3428976	ENSMUSG00000020451	*Limk2	protein_coding	ENSMUSG00000020448	Rnf185	protein_coding	no_repeat_sr	0.0	0.07	repeat1_rmsk	0.95	0.5	socrate	chr11	3402770	chr11	3428975	26205	short SC cluster	1	0	16.0	0	2	60.0	no_normal	delly	chr11	3402777	chr11	3428974	PRECISE	DEL	GERMLINE_delly
261T	INTRA	DELETION	UNBAL	chr2	26468875-26469266	40901	chr2	26509692-26510043	13	1	1	1	1	26469266-26469555	26509374-26509703	ENSMUSG00000026923	Notch1	protein_coding	ENSMUSG00000026923	Notch1	protein_coding	no_repeat_sr	0.0	0.13	no_repeat_rmsk	0.0	0.15	socrate	chr2	26469206	chr2	26509700	40494	Micro-homology: 3bp homology found! (ATA)	3	2	44.0	3	0	44.0	no_normal	delly	chr2	26469206	chr2	26509696	PRECISE	DEL	SOMATIC_delly
261T	INTRA	LARGE_DUPLI	UNBAL	chr11	89701885-89702275	271934	chr11	89973747-89974292	12	1	1	1	1	89701606-89701886	89974292-89974417	ENSMUSG00000047773	*Ankfn1	protein_coding	.	.	.	no_repeat_sr	0.18	0.0	no_repeat_rmsk	0.0	0.0	socrate	chr11	89701885	chr11	89974252	272367	Inserted sequence: AAGCTG	1	1	42.0	3	1	41.333332	no_normal	delly	chr11	89701881	chr11	89974252	PRECISE	DUP	GERMLINE_delly
261T	INTRA	DELETION	UNBAL	chr10	81370630-81371061	95883	chr10	81466508-81466837	11	1	1	1	1	81371061-81371300	81466168-81466509	ENSMUSG00000020235	Fzr1	protein_coding	ENSMUSG00000034818	Celf5	protein_coding	no_repeat_sr	0.0	0.0	no_repeat_rmsk	0.0	0.15	socrate	chr10	81371027	chr10	81466511	95484	Micro-homology: 3bp homology found! (AGG)	2	2	44.0	2	2	35.0	no_normal	delly	chr10	81371027	chr10	81466507	PRECISE	DEL	SOMATIC_delly
261T	INTRA	INVERSION	UNBAL	chr5	127294001-127294334	6526756	chr5	133820723-133821024	11	1	1	-	1	127293665-127294002	133820355-133820724	ENSMUSG00000034324	Tmem132c	protein_coding	.	.	.	repeat2_sr	0.0	0.7	repeat2_rmsk	0.0	0.84	socrate	chr5	127294001	chr5	133820723	6526722	short SC cluster	2	1	25.0	0	3	60.0	no_normal	delly	chr5	127293996	chr5	133820722	PRECISE	INV	GERMLINE_delly
261T	INTRA	DELETION	UNBAL	chr14	53961258-53961654	161849	chr14	54123137-54123369	10	1	1	1	1	53961654-53961928	54122700-54123138	.	*Trdv2-2	TR_V_gene	ENSMUSG00000104658	*Cd	TR_C_gene	no_repeat_sr	0.0	0.0	no_repeat_rmsk	0.0	0.0	socrate	chr14	53961602	chr14	54123137	161535	short SC cluster	0	3	60.0	2	3	22.0	no_normal	delly	chr14	53961597	chr14	54123151	IMPRECISE	DEL	SOMATIC_delly
261T	INTRA	INVERSION	UNBAL	chr5	39024789-39025242	47776014	chr5	86800833-86801252	10	1	1	-	1	39025242-39025459	86801252-86801503	.	.	.	ENSMUSG00000105704	Gm43055	lincRNA	no_repeat_sr	0.0	0.0	repeat2_rmsk	0.09	0.91	no_socrate	.	.	.	.	.	.	.	.	.	.	.	.	.	delly	chr5	39025177	chr5	86801181	IMPRECISE	INV	SOMATIC_delly
261T	INTRA	INVERSION	UNBAL	chr6	66508297-66508532	182222	chr6	66690518-66690776	8	1	1	-	1	66507863-66508298	66690107-66690519	.	.	.	.	.	.	no_repeat_sr	0.0	0.0	repeat2_rmsk	0.67	1.0	no_socrate	.	.	.	.	.	.	.	.	.	.	.	.	.	delly	chr6	66508297	chr6	66690518	IMPRECISE	INV	SOMATIC_delly
261T	INTRA	LARGE_DUPLI	UNBAL	chr17	28142615-28142947	256993	chr17	28399619-28400064	8	1	1	1	1	28142278-28142616	28400064-28400289	ENSMUSG00000038677	Scube3	protein_coding	ENSMUSG00000024222	Fkbp5	protein_coding	no_repeat_sr	0.14	0.0	no_repeat_rmsk	0.0	0.0	socrate	chr17	28142612	chr17	28400009	257397	Micro-homology: 2bp homology found! (CC)	3	0	42.666668	3	2	44.0	no_normal	delly	chr17	28142609	chr17	28400009	PRECISE	DUP	SOMATIC_delly
261T	INTRA	LARGE_DUPLI	UNBAL	chr4	85869388-85869734	930617	chr4	86800019-86800455	8	1	1	1	1	85869065-85869389	86800455-86800689	.	*.	.	ENSMUSG00000038024	Dennd4c	protein_coding	no_repeat_sr	0.0	0.0	repeat1_rmsk	0.96	0.23	socrate	chr4	85869391	chr4	86800445	931054	unpaired	1	44.0	.	.	.	.	.	delly	chr4	85869458	chr4	86800441	IMPRECISE	DUP	GERMLINE_delly
261T	INTRA	LARGE_DUPLI	UNBAL	chr5	28892172-28892705	97627040	chr5	126519320-126519672	8	1	1	1	1	28892036-28892173	126519672-126519990	ENSMUSG00000097726	*9530036O11Rik	antisense	.	.	.	no_repeat_sr	0.0	0.0	no_repeat_rmsk	0.0	0.59	socrate	chr5	28892173	chr5	126519628	97627455	Micro-homology: 1bp homology found! (A)	2	3	44.0	1	0	40.0	no_normal	delly	chr5	28892171	chr5	126519628	PRECISE	DUP	SOMATIC_delly
261T	INTRA	LARGE_DUPLI	UNBAL	chr6	43772846-43773238	47359	chr6	43820264-43820591	8	1	1	1	1	43772569-43772847	43820591-43820934	.	.	.	.	.	.	no_repeat_sr	0.0	0.0	no_repeat_rmsk	0.33	0.39	socrate	chr6	43772780	chr6	43820552	47772	unpaired	1	44.0	.	.	.	.	.	delly	chr6	43772846	chr6	43820509	IMPRECISE	DUP	GERMLINE_delly
261T	INTRA	LARGE_DUPLI	UNBAL	chr7	63134131-63134514	33395	chr7	63167455-63168016	8	1	1	1	1	63133845-63134132	63168016-63168125	ENSMUSG00000030525	Chrna7	protein_coding	ENSMUSG00000030525	Chrna7	protein_coding	no_repeat_sr	0.0	0.0	no_repeat_rmsk	0.23	0.0	socrate	chr7	63134133	chr7	63167968	33835	Micro-homology: 2bp homology found! (TC)	1	0	44.0	1	1	44.0	no_normal	delly	chr7	63134130	chr7	63167968	PRECISE	DUP	GERMLINE_delly
261T	INTRA	DELETION	UNBAL	chr2	173453547-173453893	72099	chr2	173525634-173525940	7	1	1	1	1	173453893-173454217	173525271-173525635	.	*.	.	ENSMUSG00000027518	1700021F07Rik	protein_coding	no_repeat_sr	0.0	0.0	no_repeat_rmsk	0.0	0.0	no_socrate	.	.	.	.	.	.	.	.	.	.	.	.	.	delly	chr2	173453894	chr2	173525639	IMPRECISE	DEL	SOMATIC_delly
261T	INTRA	DELETION	UNBAL	chr2	72299349-72299819	353528	chr2	72652910-72653282	7	1	1	1	1	72299819-72300019	72652613-72652911	ENSMUSG00000004085	Zak	protein_coding	.	.	.	no_repeat_sr	0.0	0.0	no_repeat_rmsk	0.17	0.0	socrate	chr2	72299786	chr2	72652913	353127	Micro-homology: 3bp homology found! (TAG)	2	0	44.0	1	1	44.0	no_normal	delly	chr2	72299786	chr2	72652909	PRECISE	DEL	GERMLINE_delly
261T	INTRA	DELETION	UNBAL	chr9	110120304-110120530	108549	chr9	110228635-110229085	7	1	1	1	1	110120530-110120974	110228416-110228636	ENSMUSG00000032481	Smarcc1	protein_coding	ENSMUSG00000032481	Smarcc1	protein_coding	repeat1_sr	0.51	0.0	no_repeat_rmsk	0.13	0.2	socrate	chr9	110120501	chr9	110228635	108134	short SC cluster	0	3	60.0	4	1	40.75	no_normal	delly	chr9	110120501	chr9	110228631	PRECISE	DEL	SOMATIC_delly
261T	INTRA	INVERSION	UNBAL	chr6	35759537-35759797	41961156	chr6	77720649-77721016	7	1	1	-	1	35759797-35760207	77721016-77721319	.	.	.	ENSMUSG00000063063	Ctnna2	protein_coding	no_repeat_sr	0.0	0.0	no_repeat_rmsk	0.11	0.0	no_socrate	.	.	.	.	.	.	.	.	.	.	.	.	.	delly	chr6	35759746	chr6	77720901	IMPRECISE	INV	GERMLINE_delly
261T	INTRA	DELETION	UNBAL	chr16	32009199-32009558	322536	chr16	32331678-32332061	6	1	1	1	1	32009558-32009869	32331392-32331679	.	.	.	.	.	.	no_repeat_sr	0.0	0.0	repeat1_rmsk	0.92	0.0	no_socrate	.	.	.	.	.	.	.	.	.	.	.	.	.	delly	chr16	32009520	chr16	32331726	IMPRECISE	DEL	GERMLINE_delly
261T	INTRA	DELETION	UNBAL	chr5	124194035-124194476	23205	chr5	124217173-124217601	6	1	1	1	1	124194476-124194705	124216932-124217174	ENSMUSG00000029406	Pitpnm2	protein_coding	ENSMUSG00000029406	Pitpnm2	protein_coding	no_repeat_sr	0.0	0.12	no_repeat_rmsk	0.24	0.27	socrate	chr5	124194425	chr5	124217175	22750	Micro-homology: 2bp homology found! (GA)	1	0	44.0	1	0	35.0	no_normal	delly	chr5	124194425	chr5	124217172	PRECISE	DEL	GERMLINE_delly
261T	INTRA	DELETION	UNBAL	chr5	134594060-134594402	100345	chr5	134694355-134694725	6	1	1	1	1	134594402-134594730	134694056-134694356	ENSMUSG00000023104	Rfc2	protein_coding	.	.	.	no_repeat_sr	0.0	0.0	repeat2_rmsk	0.1	0.89	no_socrate	.	.	.	.	.	.	.	.	.	.	.	.	.	delly	chr5	134594394	chr5	134694360	IMPRECISE	DEL	GERMLINE_delly
261T	INTRA	DELETION	UNBAL	chr6	58012196-58012420	388578	chr6	58400660-58400905	6	1	1	1	1	58012420-58012866	58400236-58400661	.	.	.	.	.	.	no_repeat_sr	0.0	0.0	repeat2_rmsk	0.0	1.0	no_socrate	.	.	.	.	.	.	.	.	.	.	.	.	.	delly	chr6	58012421	chr6	58400660	IMPRECISE	DEL	SOMATIC_delly
261T	INTRA	LARGE_DUPLI	UNBAL	chr15	22052224-22052628	263832	chr15	22316177-22316409	6	1	1	1	1	22051959-22052225	22316409-22316847	.	.	.	.	.	.	no_repeat_sr	0.0	0.0	repeat2_rmsk	0.2	0.95	socrate	chr15	22052225	chr15	22316433	264208	unequal distances of realigned breakpoint to anchor breakpoint: 0 v 1	2	0	44.0	1	0	44.0	no_normal	delly	chr15	22052223	chr15	22316433	PRECISE	DUP	GERMLINE_delly
261T	INTRA	DELETION	UNBAL	chr16	81553700-81554029	4004	chr16	81557641-81558071	5	1	1	1	1	81554029-81554370	81557402-81557642	ENSMUSG00000022762	Ncam2	protein_coding	ENSMUSG00000022762	Ncam2	protein_coding	no_repeat_sr	0.0	0.0	repeat2_rmsk	0.0	1.0	socrate	chr16	81554029	chr16	81557641	3612	Inserted sequence: CTTATTATAC	1	1	36.0	1	0	41.0	no_normal	delly	chr16	81554029	chr16	81557640	PRECISE	DEL	GERMLINE_delly
261T	INTRA	LARGE_DUPLI	UNBAL	chr10	81011897-81012189	363982	chr10	81376000-81376245	5	1	1	1	1	81011520-81011898	81376245-81376670	ENSMUSG00000048240	Gng7	protein_coding	ENSMUSG00000020235	Fzr1	protein_coding	no_repeat_sr	0.0	0.0	repeat2_rmsk	0.0	0.87	socrate	chr10	81011903	chr10	81376300	364397	unpaired	1	44.0	.	.	.	.	.	delly	chr10	81011897	chr10	81376295	PRECISE	DUP	GERMLINE_delly
261T	INTRA	LARGE_DUPLI	UNBAL	chr16	84395554-84395862	463736	chr16	84859416-84859676	5	1	1	1	1	84395193-84395555	84859676-84860086	.	.	.	ENSMUSG00000008976	Gabpa	protein_coding	no_repeat_sr	0.11	0.0	no_repeat_rmsk	0.7	0.0	socrate	chr16	84395447	chr16	84859674	464227	Micro-homology: 1bp homology found! (A)	1	1	44.0	2	0	44.0	no_normal	delly	chr16	84395445	chr16	84859674	PRECISE	DUP	GERMLINE_delly
261T	INTRA	DELETION	UNBAL	chr10	8584862-8585125	85370338	chr10	93955106-93955460	4	1	1	1	1	8585125-8585532	93954791-93955107	.	*.	.	ENSMUSG00000036099	Vezt	protein_coding	no_repeat_sr	0.0	0.0	repeat2_rmsk	0.25	1.0	socrate	chr10	8585078	chr10	93955043	85369965	unpaired	1	36.0	.	.	.	.	.	delly	chr10	8585024	chr10	93955106	IMPRECISE	DEL	GERMLINE_delly
261T	INTRA	INVERSION	UNBAL	chr5	134296987-134297216	1562998	chr5	135860019-135860185	4	1	1	-	1	134296547-134296988	135859516-135860020	ENSMUSG00000060261	Gtf2i	protein_coding	ENSMUSG00000039860	Srrm3	protein_coding	no_repeat_sr	0.0	0.16	no_repeat_rmsk	0.58	0.19	no_socrate	.	.	.	.	.	.	.	.	.	.	.	.	.	delly	chr5	134296985	chr5	135860032	IMPRECISE	INV	GERMLINE_delly
261T	INTRA	LARGE_DUPLI	UNBAL	chr10	93542351-93542767	261045	chr10	93803572-93803842	4	1	1	1	1	93542098-93542352	93803842-93804242	ENSMUSG00000036168	Ccdc38	protein_coding	.	.	.	no_repeat_sr	0.0	0.0	no_repeat_rmsk	0.44	0.77	no_socrate	.	.	.	.	.	.	.	.	.	.	.	.	.	delly	chr10	93542415	chr10	93803741	IMPRECISE	DUP	GERMLINE_delly
261T	INTRA	DELETION	UNBAL	chr10	65293110-65293302	34915023	chr10	100207994-100208298	3	1	1	1	1	65293302-65293790	100207629-100208005	.	.	.	.	.	.	no_repeat_sr	0.0	0.0	no_repeat_rmsk	0.69	0.37	no_socrate	.	.	.	.	.	.	.	.	.	.	.	.	.	delly	chr10	65293303	chr10	100208004	IMPRECISE	DEL	GERMLINE_delly
261T	INTRA	DELETION	UNBAL	chr14	53876301-53876722	282766	chr14	54158742-54159387	3	1	1	1	1	53876722-53876981	54158718-54158753	ENSMUSG00000076863	Trav21-dv12	TR_V_gene	ENSMUSG00000076877	Traj56	TR_J_gene	no_repeat_sr	0.0	0.09	no_repeat_rmsk	0.0	0.09	no_socrate	.	.	.	.	.	.	.	.	.	.	.	.	.	delly	chr14	53876471	chr14	54159265	IMPRECISE	DEL	GERMLINE_delly
261T	INTRA	DELETION	UNBAL	chr4	133146697-133146917	78404	chr4	133224991-133225213	3	1	1	1	1	133146917-133147377	133224544-133225002	ENSMUSG00000028868	Wasf2	protein_coding	.	.	.	no_repeat_sr	0.0	0.18	repeat1_rmsk	0.93	0.61	no_socrate	.	.	.	.	.	.	.	.	.	.	.	.	.	delly	chr4	133146918	chr4	133225001	IMPRECISE	DEL	GERMLINE_delly
261T	INTRA	INV_DUPLI	UNBAL	chr9	70514958-70515307	101	chr9	70515170-70515338	3	1	1	-	1	70514638-70514969	70514669-70515181	.	.	.	.	.	.	no_repeat_sr	0.0	0.0	no_repeat_rmsk	0.32	0.24	no_socrate	.	.	.	.	.	.	.	.	.	.	.	.	.	delly	chr9	70514968	chr9	70515180	IMPRECISE	INV	GERMLINE_delly
261T	INTRA	LARGE_DUPLI	UNBAL	chr16	88210078-88210305	621694	chr16	88831876-88832123	3	1	1	1	1	88209636-88210079	88832123-88832546	.	.	.	.	.	.	no_repeat_sr	0.0	0.0	no_repeat_rmsk	0.0	0.63	socrate	chr16	88210044	chr16	88832267	622223	unpaired	1	42.0	.	.	.	.	.	delly	chr16	88210131	chr16	88832124	IMPRECISE	DUP	GERMLINE_delly
261T	INTRA	LARGE_DUPLI	UNBAL	chr8	51154057-51154334	72960	chr8	51227118-51227414	3	1	1	1	1	51153665-51154068	51227414-51227798	.	.	.	.	.	.	no_repeat_sr	0.0	0.0	repeat2_rmsk	0.66	1.0	no_socrate	.	.	.	.	.	.	.	.	.	.	.	.	.	delly	chr8	51154067	chr8	51227415	IMPRECISE	DUP	GERMLINE_delly
264T	INTRA	INVERSION	UNBAL	chr12	113096201-113096678	21697	chr12	113117882-113118315	50	1	1	-	1	113096068-113096202	113117705-113117883	.	.	.	ENSMUSG00000021144	*Mta1	protein_coding	no_repeat_sr	0.0	0.0	no_repeat_rmsk	0.17	0.11	socrate	chr12	113096202	chr12	113117882	21680	Blunt-end joining	16	7	43.5625	15	14	38.933334	no_normal	delly	chr12	113096201	chr12	113117881	PRECISE	INV	SOMATIC_delly
264T	INTRA	DELETION	UNBAL	chr12	112968417-112969001	250496	chr12	113219055-113219443	43	1	0.97	1	0.977	112969001-112969028	113218833-113219056	ENSMUSG00000011158	Brf1	protein_coding	.	.	.	no_repeat_sr	0.0	0.07	repeat2_rmsk	0.0	1.0	socrate	chr12	112968941	chr12	113219055	250114	Inserted sequence: TCCACTCC	10	6	40.1	11	8	21.90909	no_normal	delly	chr12	112968941	chr12	113219054	PRECISE	DEL	SOMATIC_delly
264T	INTRA	DELETION	UNBAL	chr16	32038119-32038746	27041	chr16	32065339-32065808	40	1	1	1	1	32038746-32038730	32065198-32065340	ENSMUSG00000022781	Pak2	protein_coding	ENSMUSG00000022781	Pak2	protein_coding	no_repeat_sr	0.0	0.07	no_repeat_rmsk	0.72	0.7	socrate	chr16	32038685	chr16	32065343	26658	Micro-homology: 4bp homology found! (TACA)	1	4	11.0	6	12	44.0	no_normal	delly	chr16	32038685	chr16	32065338	PRECISE	DEL	SOMATIC_delly
264T	INTRA	LARGE_DUPLI	UNBAL	chr12	51571245-51571576	37004	chr12	51608189-51608697	32	1	1	1	1	51570966-51571246	51608697-51608800	.	*.	.	ENSMUSG00000020954	Strn3	protein_coding	no_repeat_sr	0.15	0.0	no_repeat_rmsk	0.15	0.31	socrate	chr12	51571248	chr12	51608637	37389	Micro-homology: 3bp homology found! (AAT)	12	2	36.0	8	10	43.625	no_normal	delly	chr12	51571244	chr12	51608637	PRECISE	DUP	SOMATIC_delly
264T	INTRA	INVERSION	UNBAL	chr12	113227853-113228280	1603	chr12	113229424-113229889	32	0.94	1	-	0.941	113228280-113228464	113229889-113230035	.	. (cRSS)	.	.	*. (cRSS)	.	repeat2_sr	0.0	1.0	no_repeat_rmsk	0.0	0.76	socrate	chr12	113228222	chr12	113229833	1611	Micro-homology: 2bp homology found! (TG)	15	13	42.6	8	12	34.125	no_normal	delly	chr12	113228236	chr12	113229846	IMPRECISE	INV	GERMLINE_delly
264T	INTRA	DELETION	UNBAL	chr12	113087678-113088138	2800	chr12	113090523-113090803	28	1	1	1	1	113088138-113088289	113090193-113090524	ENSMUSG00000012211	Tex22	protein_coding	.	*.	.	no_repeat_sr	0.0	0.0	no_repeat_rmsk	0.0	0.0	socrate	chr12	113088083	chr12	113090524	2441	Inserted sequence: CCCGGG	8	5	40.75	6	7	41.833332	no_normal	delly	chr12	113088083	chr12	113090523	PRECISE	DEL	SOMATIC_delly
264T	INTRA	DELETION	UNBAL	chr19	32596337-32596718	328381	chr19	32924659-32925026	26	1	1	1	1	32596718-32596948	32924416-32924660	.	.	.	.	.	.	no_repeat_sr	0.0	0.0	repeat2_rmsk	0.0	1.0	socrate	chr19	32596656	chr19	32924663	328007	Micro-homology: 4bp homology found! (GAGA)	7	5	41.42857	11	1	42.81818	no_normal	delly	chr19	32596656	chr19	32924658	PRECISE	DEL	SOMATIC_delly
264T	INTRA	INS_FRAGMT	BAL	chr11	78081593-78081795	17953910	chr11	96035450-96036042	26	1	1	-	1	78081176-78081594 78081795-78082230	96035788-96035750	.	.	.	ENSMUSG00000006058	Snf8	protein_coding	no_repeat_sr	0.0	0.0	repeat1_rmsk	0.99	0.55	socrate	chr11	78081593	chr11	96035736	17954143	short SC cluster	0	2	29.0	1	3	44.0	no_normal	delly	chr11	78081592	chr11	96035736	PRECISE	DUP	SOMATIC_delly
264T	INTRA	INVERSION	UNBAL	chr12	113085948-113086269	4598	chr12	113090523-113090842	24	1	1	-	1	113086269-113086559	113090842-113091134	ENSMUSG00000012211	Tex22	protein_coding	.	.	.	no_repeat_sr	0.0	0.0	no_repeat_rmsk	0.0	0.0	socrate	chr12	113086209	chr12	113090788	4579	Micro-homology: 3bp homology found! (CTT)	6	10	43.0	5	5	43.2	no_normal	delly	chr12	113086209	chr12	113090791	PRECISE	INV	SOMATIC_delly
264T	INTRA	DELETION	UNBAL	chr19	32703908-32704392	123686	chr19	32827655-32828123	23	1	1	1	1	32704392-32704519	32827513-32827656	ENSMUSG00000013662	Atad1	protein_coding	.	*.	.	no_repeat_sr	0.21	0.08	no_repeat_rmsk	0.76	0.58	socrate	chr19	32704336	chr19	32827657	123321	Micro-homology: 2bp homology found! (CA)	6	1	43.0	5	6	44.0	no_normal	delly	chr19	32704336	chr19	32827654	PRECISE	DEL	SOMATIC_delly
264T	INTRA	DELETION	UNBAL	chr16	31401595-31402052	898728	chr16	32300333-32300680	20	1	1	1	1	31402052-31402206	32300070-32300334	.	.	.	ENSMUSG00000014074	Rnf168	protein_coding	no_repeat_sr	0.0	0.0	no_repeat_rmsk	0.36	0.13	socrate	chr16	31401982	chr16	32300333	898351	Inserted sequence: AAATGTTAATTTCAAATGTTAATTTCAAATACTA	7	9	22.0	3	5	14.333333	no_normal	delly	chr16	31401982	chr16	32300323	PRECISE	DEL	SOMATIC_delly
264T	INTRA	INVERSION	UNBAL	chr12	113134161-113134556	2823	chr12	113137014-113137407	17	1	1	-	1	113134556-113134772	113137407-113137625	ENSMUSG00000021144	*Mta1	protein_coding	.	*.	.	no_repeat_sr	0.0	0.0	no_repeat_rmsk	0.0	0.06	socrate	chr12	113134498	chr12	113137345	2847	Micro-homology: 1bp homology found! (T)	4	5	44.0	5	2	44.0	no_normal	delly	chr12	113134498	chr12	113137346	PRECISE	INV	GERMLINE_delly
264T	INTRA	INVERSION	UNBAL	chr19	3806795-3807108	5107	chr19	3811864-3812241	15	1	1	-	1	3806498-3806796	3811631-3811865	ENSMUSG00000045098	*Suv420h1	protein_coding	ENSMUSG00000045098	Suv420h1	protein_coding	no_repeat_sr	0.0	0.0	no_repeat_rmsk	0.04	0.0	socrate	chr19	3806795	chr19	3811864	5069	Inserted sequence: AG	7	3	42.857143	5	7	43.6	no_normal	delly	chr19	3806794	chr19	3811863	PRECISE	INV	SOMATIC_delly
264T	INTRA	DELETION	UNBAL	chr9	115148863-115149249	79411	chr9	115228250-115228555	14	1	1	1	1	115149249-115149474	115227945-115228251	ENSMUSG00000040875	Osbpl10	protein_coding	ENSMUSG00000040875	*Osbpl10	protein_coding	no_repeat_sr	0.0	0.0	no_repeat_rmsk	0.0	0.23	socrate	chr9	115149201	chr9	115228250	79049	Inserted sequence: CAGAACGACATCCTGGGCAGAACG	4	4	27.5	5	1	14.0	no_normal	delly	chr9	115149201	chr9	115228238	PRECISE	DEL	SOMATIC_delly
264T	INTRA	INVERSION	UNBAL	chr12	112718303-112718666	9421	chr12	112727713-112728110	14	1	1	-	1	112718666-112718914	112728110-112728324	.	.	.	ENSMUSG00000072825	Cep170b	protein_coding	no_repeat_sr	0.0	0.0	no_repeat_rmsk	0.68	0.18	socrate	chr12	112718617	chr12	112728087	9470	Micro-homology: 2bp homology found! (TG)	2	1	44.0	3	6	44.0	no_normal	delly	chr12	112718617	chr12	112728089	PRECISE	INV	GERMLINE_delly
264T	INTRA	INVERSION	UNBAL	chr12	42051903-42052122	70681164	chr12	112733007-112733326	10	1	1	-	1	42051512-42051904	112732716-112733008	.	.	.	ENSMUSG00000072825	Cep170b	protein_coding	no_repeat_sr	0.0	0.0	no_repeat_rmsk	0.71	0.0	socrate	chr12	42051907	chr12	112733011	70681104	Micro-homology: 4bp homology found! (AGCA)	3	1	44.0	4	3	44.0	no_normal	delly	chr12	42051906	chr12	112733006	PRECISE	INV	GERMLINE_delly
264T	INTRA	DELETION	UNBAL	chr12	111484293-111484569	1056728	chr12	112540893-112541252	9	1	1	1	1	111484569-111484904	112540642-112540894	.	.	.	.	.	.	no_repeat_sr	0.0	0.08	no_repeat_rmsk	0.27	0.12	socrate	chr12	111484542	chr12	112540893	1056351	Inserted sequence: CCTGAC	2	0	31.0	2	1	35.0	no_normal	delly	chr12	111484542	chr12	112540892	PRECISE	DEL	GERMLINE_delly
264T	INTRA	DELETION	UNBAL	chr14	53743347-53743729	426559	chr14	54169844-54170249	9	1	1	1	1	53743729-53743958	54169639-54169845	ENSMUSG00000076855	Trav16	TR_V_gene	ENSMUSG00000076883	Traj48	TR_J_gene	no_repeat_sr	0.0	0.0	no_repeat_rmsk	0.0	0.0	socrate	chr14	53743682	chr14	54169821	426139	Inserted sequence: AGCAGGGG	1	0	14.0	3	1	36.666668	no_normal	delly	chr14	53743682	chr14	54169820	PRECISE	DEL	SOMATIC_delly
264T	INTRA	INVERSION	UNBAL	chr5	121279360-121279560	14143	chr5	121293459-121293782	9	1	1	-	1	121278950-121279361	121293172-121293460	ENSMUSG00000042744	Gm15800	protein_coding	ENSMUSG00000042744	Gm15800	protein_coding	no_repeat_sr	0.0	0.0	repeat2_rmsk	0.0	0.97	socrate	chr5	121279341	chr5	121293459	14118	unpaired	1	16.0	.	.	.	.	.	delly	chr5	121279400	chr5	121293459	IMPRECISE	INV	SOMATIC_delly
264T	INTRA	DELETION	UNBAL	chr10	47410243-47410548	51942	chr10	47462114-47462383	9	1	0.9	1	0.9	47410548-47410854	47461773-47462115	.	*.	.	.	.	.	no_repeat_sr	0.0	0.0	no_repeat_rmsk	0.0	0.03	socrate	chr10	47410475	chr10	47462114	51639	Inserted sequence: TAATAATTTTACAAGTAAGTCT	2	2	17.0	4	1	30.5	no_normal	delly	chr10	47410478	chr10	47462113	PRECISE	DEL	SOMATIC_delly
264T	INTRA	DELETION	UNBAL	chr2	70781896-70782079	50478337	chr2	121260048-121260341	8	1	1	1	1	70782079-70782507	121259731-121260049	ENSMUSG00000041997	Tlk1	protein_coding	ENSMUSG00000043909	Trp53bp1	protein_coding	no_repeat_sr	0.39	0.0	no_repeat_rmsk	0.72	0.1	no_socrate	.	.	.	.	.	.	.	.	.	.	.	.	.	delly	chr2	70782076	chr2	121260048	IMPRECISE	DEL	SOMATIC_delly
264T	INTRA	DELETION	UNBAL	chr17	51652277-51652678	56144	chr17	51708420-51708668	7	1	1	1	1	51652678-51652888	51708058-51708421	.	.	.	.	.	.	no_repeat_sr	0.0	0.0	no_repeat_rmsk	0.06	0.0	socrate	chr17	51652636	chr17	51708420	55784	Inserted sequence: ATCCCT	2	1	43.0	3	0	26.0	no_normal	delly	chr17	51652639	chr17	51708419	PRECISE	DEL	SOMATIC_delly
264T	INTRA	DELETION	UNBAL	chr5	56370939-56371277	6224	chr5	56377092-56377370	7	1	1	1	1	56371277-56371550	56376760-56377093	.	.	.	.	.	.	no_repeat_sr	0.0	0.0	no_repeat_rmsk	0.51	0.0	socrate	chr5	56371212	chr5	56377084	5872	Micro-homology: 6bp homology found! (ATATTA)	5	1	44.0	6	2	44.0	no_normal	delly	chr5	56371212	chr5	56377077	PRECISE	DEL	SOMATIC_delly
264T	INTRA	INVERSION	UNBAL	chr6	109528811-109529052	4175	chr6	109532946-109533246	5	1	1	-	1	109528442-109528812	109532636-109532947	.	.	.	.	.	.	no_repeat_sr	0.0	0.0	no_repeat_rmsk	0.0	0.0	socrate	chr6	109528811	chr6	109532946	4135	Unequal inserted sequence: TGAAATGAG v TGAAATGAT	1	0	24.0	1	0	41.0	no_normal	delly	chr6	109528825	chr6	109532946	IMPRECISE	INV	GERMLINE_delly
264T	INTRA	LARGE_DUPLI	UNBAL	chr6	85004291-85004586	32969969	chr6	117974400-117974636	4	1	1	1	1	85003976-85004302	117974636-117975021	ENSMUSG00000033769	Exoc6b	protein_coding	.	.	.	no_repeat_sr	0.18	0.0	no_repeat_rmsk	0.76	0.14	no_socrate	.	.	.	.	.	.	.	.	.	.	.	.	.	delly	chr6	85004301	chr6	117974637	IMPRECISE	DUP	GERMLINE_delly
264T	INTRA	INVERSION	UNBAL	chr1	85323484-85324094	329732	chr1	85653340-85653957	3	1	1	-	1	85323484-85323495	85653347-85653351	ENSMUSG00000091199	*Gm2619	transcribed_unprocessed_pseudogene	ENSMUSG00000026222	*Sp100	protein_coding	no_repeat_sr	0.07	0.23	repeat2_rmsk	0.75	0.86	no_socrate	.	.	.	.	.	.	.	.	.	.	.	.	.	delly	chr1	85324036	chr1	85653303	PRECISE	INV	GERMLINE_delly
378T	INTRA	INVERSION	UNBAL	chr19	32779792-32780376	41477	chr19	32821253-32821885	63	1	1	-	1	32780376-32780450	32821885-32821911	ENSMUSG00000013663	Pten	protein_coding	ENSMUSG00000013663	Pten	protein_coding	no_repeat_sr	0.04	0.0	no_repeat_rmsk	0.45	0.0	socrate	chr19	32780322	chr19	32821838	41516	Micro-homology: 3bp homology found! (GTG)	11	7	40.363636	20	10	44.0	no_normal	delly	chr19	32780322	chr19	32821841	PRECISE	INV	SOMATIC_delly
378T	INTRA	DELETION	UNBAL	chr11	63066255-63066750	1759	chr11	63068057-63068493	56	1	0.94	1	0.949	63066750-63066913	63067836-63068058	ENSMUSG00000042189	Tekt3	protein_coding	ENSMUSG00000042189	Tekt3	protein_coding	no_repeat_sr	0.06	0.0	repeat1_rmsk	0.81	0.65	socrate	chr11	63066704	chr11	63068059	1355	Micro-homology: 2bp homology found! (AT)	7	9	38.57143	12	10	44.0	no_normal	delly	chr11	63066704	chr11	63068056	PRECISE	DEL	SOMATIC_delly
378T	INTRA	DELETION	UNBAL	chr12	113424357-113425376	5625	chr12	113430532-113430956	48	1	0.85	1	0.857	113425376-113425015	113430299-113430533	.	Igh intron	.	ENSMUSG00000094028	*Ighd4-1	IG_D_gene	repeat1_sr	1.0	0.0	repeat1_rmsk	1.0	0.0	socrate	chr12	113425322	chr12	113430532	5210	Inserted sequence: ATA	17	3	36.941177	12	10	43.416668	no_normal	delly	chr12	113425322	chr12	113430531	PRECISE	DEL	SOMATIC_delly
378T	INTRA	DELETION	UNBAL	chr18	49980473-49980936	38345	chr18	50018828-50019219	35	1	1	1	1	49980936-49981131	50018562-50018829	ENSMUSG00000062210	Tnfaip8	protein_coding	ENSMUSG00000062210	*Tnfaip8	protein_coding	no_repeat_sr	0.0	0.0	no_repeat_rmsk	0.0	0.35	socrate	chr18	49980890	chr18	50018828	37938	Inserted sequence: GC	6	7	44.0	6	6	43.666668	no_normal	delly	chr18	49980890	chr18	50018827	PRECISE	DEL	SOMATIC_delly
378T	INTRA	DELETION	UNBAL	chr14	53047509-53047866	1170401	chr14	54217837-54218356	33	1	1	1	1	53047866-53048167	54217699-54217838	ENSMUSG00000076796	*Trav16d-dv11	TR_V_gene	ENSMUSG00000076926	*Traj2	TR_J_gene	no_repeat_sr	0.0	0.0	no_repeat_rmsk	0.0	0.33	socrate	chr14	53047818	chr14	54217837	1170019	Inserted sequence: TGGGT	4	3	20.25	5	7	42.6	no_normal	delly	chr14	53047818	chr14	54217836	PRECISE	DEL	SOMATIC_delly
378T	INTRA	DELETION	UNBAL	chr13	19190481-19190967	19826	chr13	19210345-19210784	32	1	1	1	1	19190967-19191139	19210127-19210346	ENSMUSG00000105715	*Trgv6	TR_V_gene	ENSMUSG00000104962	*Trgj1	TR_J_gene	no_repeat_sr	0.0	0.0	no_repeat_rmsk	0.0	0.0	socrate	chr13	19190929	chr13	19210345	19416	Inserted sequence: TA	7	5	44.0	4	3	25.75	no_normal	delly	chr13	19190929	chr13	19210344	PRECISE	DEL	SOMATIC_delly
378T	INTRA	DELETION	UNBAL	chr6	41047599-41048036	495842	chr6	41543456-41543924	32	1	1	1	1	41048036-41048257	41543267-41543457	ENSMUSG00000076462	*Trbv2	TR_V_gene	ENSMUSG00000076496	*Trbj2-5	TR_J_gene	no_repeat_sr	0.0	0.0	no_repeat_rmsk	0.0	0.0	socrate	chr6	41047983	chr6	41543456	495473	Inserted sequence: CCTCTCCCCCCCTCCCCCCGA	2	4	22.0	1	7	9.0	no_normal	delly	chr6	41047983	chr6	41543455	PRECISE	DEL	SOMATIC_delly
378T	INTRA	DELETION	UNBAL	chr12	113428182-113428612	47231	chr12	113475402-113475791	32	1	0.96	1	0.97	113428612-113428840	113475134-113475403	.	*Ighj4	IG_J_gene	ENSMUSG00000096568	*Ighd2-3	IG_D_gene	no_repeat_sr	0.0	0.0	no_repeat_rmsk	0.0	0.0	socrate	chr12	113428567	chr12	113475402	46835	Inserted sequence: TCCCTCTC	4	4	40.0	9	6	25.11111	no_normal	delly	chr12	113428567	chr12	113475398	PRECISE	DEL	SOMATIC_delly
378T	INTRA	DELETION	UNBAL	chr11	5183160-5183610	23704	chr11	5206867-5207254	30	1	1	1	1	5183610-5183818	5206597-5206868	.	*.	.	ENSMUSG00000020393	*Kremen1	protein_coding	no_repeat_sr	0.0	0.0	repeat2_rmsk	0.71	1.0	socrate	chr11	5183560	chr11	5206867	23307	Inserted sequence: TACC	6	4	38.0	6	4	43.5	no_normal	delly	chr11	5183560	chr11	5206863	PRECISE	DEL	SOMATIC_delly
378T	INTRA	DELETION	UNBAL	chr16	48770254-48770730	35351	chr16	48805628-48806067	29	1	0.96	1	0.967	48770730-48770912	48805410-48805629	ENSMUSG00000030775	*Trat1	protein_coding	.	*.	.	no_repeat_sr	0.0	0.0	no_repeat_rmsk	0.0	0.03	socrate	chr16	48770680	chr16	48805629	34949	Inserted sequence: TAT	7	3	43.142857	5	4	44.0	no_normal	delly	chr16	48770680	chr16	48805628	PRECISE	DEL	SOMATIC_delly
378T	INTRA	DELETION	UNBAL	chr9	28576126-28576602	60905	chr9	28637060-28637546	28	1	1	1	1	28576602-28576784	28636889-28637061	ENSMUSG00000062257	Opcml	protein_coding	ENSMUSG00000062257	Opcml	protein_coding	no_repeat_sr	0.05	0.0	no_repeat_rmsk	0.07	0.67	socrate	chr9	28576566	chr9	28637060	60494	Inserted sequence: TAC	3	6	44.0	2	2	44.0	no_normal	delly	chr9	28576566	chr9	28637059	PRECISE	DEL	SOMATIC_delly
378T	INTRA	DELETION	UNBAL	chr2	160189413-160189871	285914	chr2	160475363-160475855	27	1	1	1	1	160189871-160190071	160475198-160475364	.	.	.	.	.	.	no_repeat_sr	0.0	0.0	no_repeat_rmsk	0.02	0.0	socrate	chr2	160189841	chr2	160475363	285522	Inserted sequence: TCCTTCT	5	5	26.4	4	4	36.75	no_normal	delly	chr2	160189844	chr2	160475362	PRECISE	DEL	SOMATIC_delly
378T	INTRA	DELETION	UNBAL	chr16	70582461-70582943	4126	chr16	70586646-70587042	26	1	0.96	1	0.963	70582943-70583119	70586385-70586647	.	.	.	.	.	.	no_repeat_sr	0.0	0.0	repeat2_rmsk	0.0	1.0	socrate	chr16	70582918	chr16	70586649	3731	Micro-homology: 3bp homology found! (GTT)	7	6	44.0	5	5	44.0	no_normal	delly	chr16	70582918	chr16	70586645	PRECISE	DEL	SOMATIC_delly
378T	INTRA	DELETION	UNBAL	chr6	41188565-41189028	354787	chr6	41543369-41543707	25	1	1	1	1	41189028-41189223	41543050-41543370	ENSMUSG00000076476	*Trbv20	TR_V_gene	ENSMUSG00000076495	*Trbj2-4	TR_J_gene	no_repeat_sr	0.0	0.0	no_repeat_rmsk	0.0	0.0	socrate	chr6	41188976	chr6	41543373	354397	Micro-homology: 4bp homology found! (ACAC)	3	3	44.0	4	5	44.0	no_normal	delly	chr6	41188976	chr6	41543368	PRECISE	DEL	SOMATIC_delly
378T	INTRA	DELETION	UNBAL	chr7	89979397-89979799	159280	chr7	90138615-90139020	25	1	1	1	1	89979799-89980055	90138363-90138616	ENSMUSG00000030619	*Eed	protein_coding	ENSMUSG00000039361	Picalm	protein_coding	no_repeat_sr	0.08	0.0	no_repeat_rmsk	0.08	0.0	socrate	chr7	89979748	chr7	90138615	158867	Inserted sequence: GCGCAGT	3	5	42.0	7	0	35.857143	no_normal	delly	chr7	89979748	chr7	90138609	PRECISE	DEL	SOMATIC_delly
378T	INTRA	DELETION	UNBAL	chr1	165588772-165589209	53206	chr1	165641948-165642324	24	1	1	1	1	165589209-165589430	165641667-165641949	.	*.	.	.	*.	.	no_repeat_sr	0.0	0.0	no_repeat_rmsk	0.41	0.14	socrate	chr1	165589160	chr1	165641944	52784	unequal distances of realigned breakpoint to anchor breakpoint: 4 v 0	6	5	41.0	5	2	43.0	no_normal	delly	chr1	165589159	chr1	165641942	PRECISE	DEL	SOMATIC_delly
378T	INTRA	DELETION	UNBAL	chr11	11690635-11691074	35986	chr11	11726651-11727034	22	1	0.95	1	0.957	11691074-11691293	11726377-11726652	ENSMUSG00000018654	*Ikzf1	protein_coding	ENSMUSG00000018654	*Ikzf1	protein_coding	no_repeat_sr	0.0	0.1	no_repeat_rmsk	0.0	0.1	socrate	chr11	11691038	chr11	11726651	35613	Inserted sequence: CGG	8	3	36.25	6	2	43.166668	no_normal	delly	chr11	11691041	chr11	11726650	PRECISE	DEL	SOMATIC_delly
378T	INTRA	INVERSION	UNBAL	chr19	32806268-32806635	16043	chr19	32822403-32822544	18	1	1	-	1	32805978-32806269	32821887-32822404	ENSMUSG00000013663	Pten	protein_coding	ENSMUSG00000013663	Pten	protein_coding	no_repeat_sr	0.0	0.27	no_repeat_rmsk	0.0	0.3	socrate	chr19	32806166	chr19	32822403	16237	Unequal inserted sequence: CATTGAA v TGAA	8	0	39.125	1	15	14.0	no_normal	delly	chr19	32806165	chr19	32822402	PRECISE	INV	SOMATIC_delly
378T	INTRA	DELETION	UNBAL	chr7	28441533-28441840	45536	chr7	28486999-28487334	13	1	1	1	1	28441840-28442191	28486677-28487000	ENSMUSG00000109336	*Samd4b	protein_coding	ENSMUSG00000109336	*Samd4b	protein_coding	no_repeat_sr	0.0	0.0	no_repeat_rmsk	0.18	0.45	socrate	chr7	28441814	chr7	28486999	45185	short SC cluster	0	6	60.0	1	1	36.0	no_normal	delly	chr7	28441814	chr7	28486998	PRECISE	DEL	GERMLINE_delly
378T	INTRA	LARGE_DUPLI	UNBAL	chr2	26453818-26454000	21043	chr2	26474901-26475206	4	1	1	1	1	26453343-26453829	26475206-26475569	ENSMUSG00000086714	0610009E02Rik	processed_transcript	ENSMUSG00000026923	Notch1	protein_coding	no_repeat_sr	0.0	0.0	no_repeat_rmsk	0.22	0.0	no_socrate	.	.	.	.	.	.	.	.	.	.	.	.	.	delly	chr2	26453828	chr2	26475207	IMPRECISE	DUP	GERMLINE_delly
378T	INTRA	DELETION	UNBAL	chr14	53132868-53133050	1085137	chr14	54217822-54218150	3	1	1	1	1	53133050-53133536	54217493-54217833	.	*Trav6n-6	TR_V_gene	ENSMUSG00000076926	*Traj2	TR_J_gene	no_repeat_sr	0.0	0.0	no_repeat_rmsk	0.0	0.12	socrate	chr14	53133135	chr14	54217836	1084701	short SC cluster	0	4	60.0	2	0	44.0	no_normal	delly	chr14	53133132	chr14	54217834	PRECISE	DEL	SOMATIC_delly
378T	INTRA	DELETION	UNBAL	chr18	4778480-4778706	143397	chr18	4921782-4921995	3	1	1	1	1	4778706-4779148	4921338-4921793	.	.	.	ENSMUSG00000024236	Svil	protein_coding	no_repeat_sr	0.0	0.0	no_repeat_rmsk	0.0	0.0	no_socrate	.	.	.	.	.	.	.	.	.	.	.	.	.	delly	chr18	4778707	chr18	4921792	IMPRECISE	DEL	GERMLINE_delly
16166T	INTER	TRANSLOC	UNBAL	chr5	119812867-119813349	-	chr9	20480562-20481165	27	1	1	-	1	119813349-119813653	20480380-20480563	.	.	.	ENSMUSG00000059475	Zfp426	protein_coding	no_repeat_sr	0.0	0.31	no_repeat_rmsk	0.26	0.43	socrate	chr5	119813291	chr9	20480563	-	Micro-homology: 1bp homology found! (T)	8	10	44.0	9	5	41.77778	no_normal	delly	chr5	119813273	chr9	20480559	IMPRECISE	TRA	SOMATIC_delly
16166T	INTER	INV_TRANSLOC	UNBAL	chr5	119912556-119912900	-	chr9	40015824-40016459	26	0.74	1	-	0.743	119912115-119912557	40015674-40015825	.	.	.	.	.	.	no_repeat_sr	0.29	0.0	repeat2_rmsk	0.31	1.0	socrate	chr5	119912559	chr9	40015828	-	Micro-homology: 3bp homology found! (AGA)	9	4	44.0	12	4	33.166668	no_normal	delly	chr5	119912558	chr9	40015824	PRECISE	TRA	SOMATIC_delly
16166T	INTRA	DELETION	UNBAL	chr9	20528273-20528825	4792294	chr9	25320604-25321206	48	1	1	1	1	20528825-20529059	25320421-25320605	ENSMUSG00000097469	Gm26733	lincRNA	.	.	.	no_repeat_sr	0.09	0.0	no_repeat_rmsk	0.63	0.14	socrate	chr9	20528779	chr9	25320604	4791825	short SC cluster	0	9	60.0	3	2	44.0	no_normal	delly	chr9	20528781	chr9	25320603	PRECISE	DEL	SOMATIC_delly
16166T	INTRA	LARGE_DUPLI	UNBAL	chr9	20530763-20531246	19484546	chr9	40015270-40015831	28	1	1	1	1	20530461-20530764	40015831-40016056	ENSMUSG00000097469	Gm26733	lincRNA	.	.	.	no_repeat_sr	0.06	0.0	repeat2_rmsk	0.56	1.0	socrate	chr9	20530765	chr9	40015794	19485029	short SC cluster	2	3	44.0	0	3	60.0	no_normal	delly	chr9	20530762	chr9	40015792	PRECISE	DUP	SOMATIC_delly
16166T	INTRA	INVERSION	UNBAL	chr9	16799036-16799525	4454779	chr9	21253796-21254308	26	1	1	-	1	16799525-16799822	21254308-21254582	.	.	.	.	.	.	no_repeat_sr	0.0	0.07	no_repeat_rmsk	0.41	0.47	socrate	chr9	16799473	chr9	21254246	4454773	Micro-homology: 2bp homology found! (AA)	10	3	44.0	3	5	42.333332	no_normal	delly	chr9	16799473	chr9	21254248	PRECISE	INV	SOMATIC_delly
16166T	INTRA	INVERSION	UNBAL	chr9	47267691-47268306	9508	chr9	47277146-47277758	24	1	1	-	1	47267521-47267692	47276973-47277147	.	.	.	.	.	.	no_repeat_sr	0.0	0.0	no_repeat_rmsk	0.0	0.0	socrate	chr9	47267693	chr9	47277148	9455	Micro-homology: 2bp homology found! (TG)	4	3	44.0	3	4	44.0	no_normal	delly	chr9	47267692	chr9	47277145	PRECISE	INV	SOMATIC_delly
16166T	INTRA	INVERSION	UNBAL	chr9	35709618-35710181	3212982	chr9	38922608-38923115	16	1	1	-	1	35710181-35710404	38923115-38923394	.	.	.	.	.	.	no_repeat_sr	0.0	0.11	repeat1_rmsk	1.0	0.74	socrate	chr9	35710116	chr9	38923076	3212960	Inserted sequence: CC	1	1	37.0	1	2	44.0	no_normal	delly	chr9	35710116	chr9	38923076	PRECISE	INV	GERMLINE_delly
16166T	INTRA	DELETION	UNBAL	chr9	19695743-19696180	3487564	chr9	23183347-23183834	13	1	0.92	1	0.929	19696180-19696529	23183049-23183348	.	.	.	.	.	.	no_repeat_sr	0.0	0.0	both_repeat_rmsk	1.0	0.89	socrate	chr9	19696237	chr9	23183347	3487110	Inserted sequence: AG	2	0	14.0	3	1	38.666668	no_normal	delly	chr9	19696237	chr9	23183346	PRECISE	DEL	SOMATIC_delly
16166T	INTRA	INVERSION	UNBAL	chr9	36224405-36224862	5277926	chr9	41502438-41502857	9	1	1	-	1	36224077-36224406	41502072-41502439	.	.	.	ENSMUSG00000074415	2610203C20Rik	processed_transcript	no_repeat_sr	0.0	0.0	repeat1_rmsk	1.0	0.0	socrate	chr9	36224411	chr9	41502438	5278027	unpaired	2	44.0	.	.	.	.	.	delly	chr9	36224410	chr9	41502437	PRECISE	INV	SOMATIC_delly
16166T	INTRA	DELETION	UNBAL	chr2	26465139-26465730	37822	chr2	26502953-26503295	8	1	1	1	1	26465730-26465935	26502510-26502964	ENSMUSG00000026923	Notch1	protein_coding	ENSMUSG00000026923	Notch1	protein_coding	no_repeat_sr	0.0	0.0	no_repeat_rmsk	0.0	0.0	socrate	chr2	26465670	chr2	26502967	37297	Micro-homology: 1bp homology found! (T)	3	3	44.0	1	0	44.0	no_normal	delly	chr2	26465670	chr2	26502965	PRECISE	DEL	SOMATIC_delly
16152T	INTER	TRANSLOC	UNBAL	chr16	29260601-29260942	-	chr19	20495178-20495578	14	1	1	-	1	29260308-29260602	20495578-20495813	ENSMUSG00000048939	Atp13a5	protein_coding	.	.	.	no_repeat_sr	0.48	0.0	no_repeat_rmsk	0.41	0.0	socrate	chr16	29260601	chr19	20495537	-	Unequal inserted sequence: CAT v T	2	0	40.5	3	2	44.0	no_normal	delly	chr16	29260600	chr19	20495537	PRECISE	TRA	SOMATIC_delly
16152T	INTRA	DELETION	UNBAL	chr9	21508753-21509180	24313036	chr9	45821769-45822173	83	1	0.96	1	0.965	21509180-21509388	45821539-45821770	ENSMUSG00000032180	Tmed1	protein_coding	ENSMUSG00000043987	Cep164	protein_coding	no_repeat_sr	0.0	0.0	no_repeat_rmsk	0.39	0.62	socrate	chr9	21509120	chr9	45821770	24312650	Micro-homology: 1bp homology found! (A)	20	9	44.0	30	16	42.733334	no_normal	delly	chr9	21509120	chr9	45821768	PRECISE	DEL	SOMATIC_delly
16152T	INTRA	LARGE_DUPLI	UNBAL	chr9	40740623-40741094	5095235	chr9	45835783-45836326	69	1	0.98	1	0.986	40740460-40740624	45836326-45836418	ENSMUSG00000032024	Clmp	protein_coding	ENSMUSG00000098194	Gm7286	processed_pseudogene	no_repeat_sr	0.0	0.0	no_repeat_rmsk	0.73	0.0	socrate	chr9	40740625	chr9	45836260	5095635	Micro-homology: 2bp homology found! (TG)	25	11	43.6	13	14	32.0	no_normal	delly	chr9	40740622	chr9	45836260	PRECISE	DUP	SOMATIC_delly
16152T	INTRA	DELETION	UNBAL	chr9	23220858-23221395	474336	chr9	23695263-23695698	61	1	1	1	1	23221395-23221493	23695064-23695264	.	.	.	.	.	.	no_repeat_sr	0.0	0.0	no_repeat_rmsk	0.08	0.11	socrate	chr9	23221330	chr9	23695263	473933	Blunt-end joining	25	14	43.08	23	7	43.04348	no_normal	delly	chr9	23221330	chr9	23695262	PRECISE	DEL	SOMATIC_delly
16152T	INTRA	INVERSION	UNBAL	chr9	6556074-6556599	20490640	chr9	27046653-27047209	44	1	1	-	1	6556599-6556709	27047209-27047288	.	.	.	ENSMUSG00000035024	Ncapd3	protein_coding	no_repeat_sr	0.0	0.0	repeat1_rmsk	1.0	0.43	socrate	chr9	6556539	chr9	27047152	20490613	Blunt-end joining	8	6	32.0	7	9	41.42857	no_normal	delly	chr9	6556539	chr9	27047152	PRECISE	INV	SOMATIC_delly
16152T	INTRA	INV_FRAGMT	BAL	chr9	42065528-42066569	796560	chr9	42862176-42862968	44	1	1	-	1	42066080-42066416	42862658-42862629	ENSMUSG00000049313	Sorl1	protein_coding	ENSMUSG00000032017	Grik4	protein_coding	no_repeat_sr	0.31	0.0	no_repeat_rmsk	0.55	0.1	socrate	chr9	42066416	chr9	42862629	796213	Micro-homology: 1bp homology found! (T)	18	3	38.166668	12	4	44.0	no_normal	delly	chr9	42066415	chr9	42862627	PRECISE	INV	SOMATIC_delly
16152T	INTRA	DELETION	UNBAL	chr9	40439866-40440278	5397805	chr9	45837666-45838141	31	1	1	1	1	40440278-40440501	45837507-45837667	ENSMUSG00000040111	Gramd1b	protein_coding	.	.	.	no_repeat_sr	0.0	0.11	repeat1_rmsk	0.88	0.74	socrate	chr9	40440220	chr9	45837668	5397448	Micro-homology: 2bp homology found! (TG)	7	4	42.142857	11	5	38.727272	no_normal	delly	chr9	40440208	chr9	45837675	IMPRECISE	DEL	SOMATIC_delly
16152T	INTRA	INV_INS_FRAGMT	BAL	chr9	33793619-33794104	6632177	chr9	40425625-40426372	30	1	1	-	1	33793470-33793819 33793882-33794254	40426056-40426037	.	.	.	ENSMUSG00000040111	Gramd1b	protein_coding	no_repeat_sr	0.1	0.0	no_repeat_rmsk	0.43	0.28	socrate	chr9	33793827	chr9	40426046	6632219	Micro-homology: 2bp homology found! (CT)	1	5	42.0	4	3	44.0	no_normal	delly	chr9	33793827	chr9	40426048	PRECISE	INV	GERMLINE_delly
16152T	INTRA	INV_FRAGMT	BAL	chr9	10795888-10796358	22997260	chr9	33792991-33793850	26	1	1	-	1	10796232-10796144	33793410-33793622	ENSMUSG00000039488	Cntn5	protein_coding	.	.	.	no_repeat_sr	0.0	0.0	no_repeat_rmsk	0.19	0.25	socrate	chr9	10796278	chr9	33793381	22997103	Micro-homology: 1bp homology found! (A)	3	2	44.0	6	0	42.5	no_normal	delly	chr9	10796155	chr9	33793347	IMPRECISE	INV	GERMLINE_delly
16152T	INTRA	DELETION	UNBAL	chr9	27855217-27855615	11717508	chr9	39572674-39573180	25	1	0.96	1	0.962	27855615-27855852	39572546-39572675	ENSMUSG00000062257	Opcml	protein_coding	ENSMUSG00000059366	Olfr959	protein_coding	no_repeat_sr	0.09	0.0	repeat1_rmsk	0.91	0.0	socrate	chr9	27855561	chr9	39572674	11717113	Inserted sequence: TCC	4	1	21.25	8	4	38.625	no_normal	delly	chr9	27855561	chr9	39572673	PRECISE	DEL	SOMATIC_delly
16152T	INTRA	INVERSION	UNBAL	chr9	26876040-26876404	12374134	chr9	39250200-39250651	22	1	1	-	1	26875770-26876041	39250017-39250201	.	.	.	.	.	.	no_repeat_sr	0.0	0.0	repeat1_rmsk	1.0	0.08	socrate	chr9	26876040	chr9	39250200	12374160	Blunt-end joining	6	11	35.166668	7	1	44.0	no_normal	delly	chr9	26876039	chr9	39250199	PRECISE	INV	SOMATIC_delly
16152T	INTRA	DELETION	UNBAL	chr19	32765967-32766473	30612	chr19	32796635-32796939	20	1	1	1	1	32766473-32766602	32796305-32796636	ENSMUSG00000013663	Pten	protein_coding	ENSMUSG00000013663	Pten	protein_coding	no_repeat_sr	0.15	0.16	no_repeat_rmsk	0.54	0.16	socrate	chr19	32766408	chr19	32796636	30228	Micro-homology: 1bp homology found! (C)	9	2	44.0	2	1	37.5	no_normal	delly	chr19	32766408	chr19	32796634	PRECISE	DEL	SOMATIC_delly
16152T	INTRA	INVERSION	UNBAL	chr9	11367916-11368329	406139	chr9	11774009-11774468	20	1	1	-	1	11368329-11368551	11774468-11774644	.	.	.	.	.	.	no_repeat_sr	0.0	0.0	repeat2_rmsk	0.49	1.0	socrate	chr9	11368266	chr9	11774410	406144	Micro-homology: 3bp homology found! (AGG)	10	4	44.0	8	4	44.0	no_normal	delly	chr9	11368266	chr9	11774413	PRECISE	INV	SOMATIC_delly
16152T	INTRA	LARGE_DUPLI	UNBAL	chr5	15811523-15811916	452106	chr5	16263487-16264102	20	1	1	1	1	15811282-15811524	16264102-16264122	.	.	.	ENSMUSG00000040118	Cacna2d1	protein_coding	no_repeat_sr	0.0	0.0	repeat1_rmsk	1.0	0.3	socrate	chr5	15811523	chr5	16264038	452515	short SC cluster	0	3	60.0	1	0	42.0	no_normal	delly	chr5	15811522	chr5	16264038	PRECISE	DUP	SOMATIC_delly
16152T	INTRA	LARGE_DUPLI	UNBAL	chr9	10795598-10795939	28493717	chr9	39289456-39289770	20	1	0.95	1	0.952	10795305-10795599	39289770-39290091	ENSMUSG00000039488	Cntn5	protein_coding	.	.	.	no_repeat_sr	0.0	0.0	no_repeat_rmsk	0.0	0.0	socrate	chr9	10795598	chr9	39289712	28494114	Blunt-end joining	3	2	44.0	2	3	32.0	no_normal	delly	chr9	10795597	chr9	39289712	PRECISE	DUP	GERMLINE_delly
16152T	INTRA	DELETION	UNBAL	chr9	31879271-31879713	1922133	chr9	33801381-33801825	19	1	1	1	1	31879713-31879906	33801191-33801382	ENSMUSG00000032033	Barx2	protein_coding	.	.	.	no_repeat_sr	0.0	0.0	no_repeat_rmsk	0.0	0.0	socrate	chr9	31879653	chr9	33801382	1921729	Micro-homology: 1bp homology found! (A)	3	5	44.0	6	3	44.0	no_normal	delly	chr9	31879653	chr9	33801380	PRECISE	DEL	SOMATIC_delly
16152T	INTRA	INVERSION	UNBAL	chr9	11023073-11023519	15840458	chr9	26863572-26863925	18	1	1	-	1	11023519-11023708	26863925-26864207	.	.	.	.	.	.	no_repeat_sr	0.0	0.0	both_repeat_rmsk	1.0	1.0	no_socrate	.	.	.	.	.	.	.	.	.	.	.	.	.	delly	chr9	11023494	chr9	26863872	IMPRECISE	INV	GERMLINE_delly
16152T	INTRA	INVERSION	UNBAL	chr9	26883305-26883748	19004174	chr9	45887535-45887920	18	1	1	-	1	26883748-26883940	45887920-45888170	ENSMUSG00000079644	Gm1110	protein_coding	ENSMUSG00000042790	Rnf214	protein_coding	no_repeat_sr	0.0	0.09	no_repeat_rmsk	0.0	0.6	socrate	chr9	26883676	chr9	45887878	19004202	short SC cluster	1	0	44.0	0	3	29.0	no_normal	delly	chr9	26883676	chr9	45887881	PRECISE	INV	SOMATIC_delly
16152T	INTRA	INVERSION	UNBAL	chr9	11049620-11050002	1005442	chr9	12055110-12055528	17	1	1	-	1	11049368-11049621	12054894-12055111	.	.	.	.	.	.	no_repeat_sr	0.0	0.1	repeat1_rmsk	0.81	0.37	socrate	chr9	11049620	chr9	12055110	1005490	Blunt-end joining	3	5	25.333334	12	2	42.333332	no_normal	delly	chr9	11049619	chr9	12055109	PRECISE	INV	SOMATIC_delly
16152T	INTRA	INVERSION	UNBAL	chr9	11779643-11779917	20107706	chr9	31887196-31887661	17	1	1	-	1	11779917-11780278	31887661-31887831	.	.	.	ENSMUSG00000032033	Barx2	protein_coding	no_repeat_sr	0.0	0.0	no_repeat_rmsk	0.32	0.0	socrate	chr9	11779875	chr9	31887619	20107744	Inserted sequence: TT	4	1	44.0	4	6	44.0	no_normal	delly	chr9	11779875	chr9	31887619	PRECISE	INV	GERMLINE_delly
16152T	INTRA	INVERSION	UNBAL	chr9	39250278-39250603	1175898	chr9	40426036-40426521	17	1	1	-	1	39250603-39250913	40426521-40426671	.	.	.	ENSMUSG00000040111	Gramd1b	protein_coding	no_repeat_sr	0.0	0.0	no_repeat_rmsk	0.12	0.0	socrate	chr9	39250596	chr9	40426471	1175875	unpaired	1	44.0	.	.	.	.	.	delly	chr9	39250604	chr9	40426441	IMPRECISE	INV	SOMATIC_delly
16152T	INTRA	INVERSION	UNBAL	chr9	23825034-23825473	1761052	chr9	25586133-25586504	17	1	0.89	-	0.895	23825473-23825669	25586504-25586768	.	.	.	ENSMUSG00000036611	Eepd1	protein_coding	no_repeat_sr	0.0	0.0	repeat1_rmsk	1.0	0.0	socrate	chr9	23825410	chr9	25586468	1761058	Micro-homology: 4bp homology found! (AGAG)	2	1	34.5	8	2	44.0	no_normal	delly	chr9	23825410	chr9	25586472	PRECISE	INV	SOMATIC_delly
16152T	INTRA	INV_FRAGMT	BAL	chr9	25582722-25583392	8209635	chr9	33792272-33792971	16	1	1	-	1	25582924-25583209	33792691-33792642	ENSMUSG00000036611	Eepd1	protein_coding	.	.	.	no_repeat_sr	0.1	0.0	no_repeat_rmsk	0.5	0.43	socrate	chr9	25582863	chr9	33792639	8209776	Inserted sequence: GGAGGTATTTCAGCCAG	3	3	18.0	5	2	27.2	no_normal	delly	chr9	25583209	chr9	33792640	PRECISE	INV	SOMATIC_delly
16152T	INTRA	LARGE_DUPLI	UNBAL	chr9	11774706-11774945	28991588	chr9	40766379-40766696	16	1	1	1	1	11774311-11774707	40766696-40767014	.	.	.	ENSMUSG00000032024	Clmp	protein_coding	no_repeat_sr	0.0	0.0	no_repeat_rmsk	0.13	0.27	socrate	chr9	11774709	chr9	40766662	28991953	Micro-homology: 3bp homology found! (TCA)	4	4	38.5	1	2	37.0	no_normal	delly	chr9	11774705	chr9	40766662	PRECISE	DUP	GERMLINE_delly
16152T	INTRA	LARGE_DUPLI	UNBAL	chr9	7928169-7928479	32837766	chr9	40765845-40766365	16	1	1	1	1	7927845-7928170	40766365-40766480	.	.	.	ENSMUSG00000032024	Clmp	protein_coding	no_repeat_sr	0.0	0.0	no_repeat_rmsk	0.01	0.29	socrate	chr9	7928173	chr9	40766314	32838141	Micro-homology: 4bp homology found! (AGGC)	4	1	44.0	5	3	33.0	no_normal	delly	chr9	7928168	chr9	40766314	PRECISE	DUP	SOMATIC_delly
16152T	INTRA	LARGE_DUPLI	UNBAL	chr9	8088548-8088867	32333837	chr9	40422356-40422810	16	1	1	1	1	8088233-8088549	40422810-40422991	ENSMUSG00000040729	Cep126	protein_coding	ENSMUSG00000040111	Gramd1b	protein_coding	no_repeat_sr	0.0	0.0	no_repeat_rmsk	0.79	0.13	socrate	chr9	8088551	chr9	40422743	32334192	Micro-homology: 3bp homology found! (CTT)	10	2	34.8	4	2	44.0	no_normal	delly	chr9	8088547	chr9	40422743	PRECISE	DUP	SOMATIC_delly
16152T	INTRA	LARGE_DUPLI	UNBAL	chr9	11774504-11774747	29561	chr9	11804070-11804467	16	0.88	1	1	0.889	11774113-11774505	11804467-11804705	.	.	.	.	.	.	no_repeat_sr	0.0	0.0	both_repeat_rmsk	0.87	1.0	socrate	chr9	11774505	chr9	11804467	29962	Micro-homology: 1bp homology found! (A)	2	2	40.0	4	7	36.75	no_normal	delly	chr9	11774503	chr9	11804467	PRECISE	DUP	SOMATIC_delly
16152T	INTRA	DELETION	UNBAL	chr9	12055155-12055683	19825679	chr9	31880933-31881253	15	1	1	1	1	12055683-12055790	31880619-31880934	.	.	.	ENSMUSG00000032033	Barx2	protein_coding	no_repeat_sr	0.08	0.0	repeat2_rmsk	0.29	1.0	socrate	chr9	12055641	chr9	31880933	19825292	Inserted sequence: AC	5	3	44.0	9	4	20.777779	no_normal	delly	chr9	12055641	chr9	31880932	PRECISE	DEL	SOMATIC_delly
16152T	INTRA	INVERSION	UNBAL	chr9	7927354-7927758	31631807	chr9	39558791-39559715	15	1	1	-	1	7927124-7927355	39559081-39558792	.	.	.	.	.	.	no_repeat_sr	0.0	0.0	no_repeat_rmsk	0.7	0.35	socrate	chr9	7927359	chr9	39559324	31631965	Micro-homology: 3bp homology found! (AGT)	2	2	44.0	4	5	37.0	no_normal	delly	chr9	7927358	chr9	39559320	PRECISE	INV	GERMLINE_delly
16152T	INTRA	INVERSION	UNBAL	chr9	7928346-7928870	18934601	chr9	26862881-26863436	15	1	1	-	1	7928870-7928981	26863436-26863516	.	.	.	.	.	.	no_repeat_sr	0.0	0.0	repeat2_rmsk	0.32	0.8	socrate	chr9	7928789	chr9	26863354	18934565	Micro-homology: 2bp homology found! (AC)	1	0	44.0	2	2	42.0	no_normal	delly	chr9	7928789	chr9	26863356	PRECISE	INV	SOMATIC_delly
16152T	INTRA	LARGE_DUPLI	UNBAL	chr12	85615782-85616198	53729	chr12	85669500-85669980	15	1	1	1	1	85615564-85615783	85669980-85670135	ENSMUSG00000034271	Jdp2	protein_coding	.	.	.	no_repeat_sr	0.0	0.0	no_repeat_rmsk	0.0	0.46	socrate	chr12	85615782	chr12	85669901	54119	Inserted sequence: G	6	5	44.0	6	2	42.666668	no_normal	delly	chr12	85615781	chr12	85669901	PRECISE	DUP	SOMATIC_delly
16152T	INTRA	LARGE_DUPLI	UNBAL	chr9	7926927-7927257	3880800	chr9	11807868-11808110	15	1	1	1	1	7926623-7926928	11808110-11808503	.	.	.	.	.	.	no_repeat_sr	0.0	0.07	repeat2_rmsk	0.31	0.98	socrate	chr9	7926913	chr9	11808069	3881156	Micro-homology: 3bp homology found! (TCT)	4	6	43.5	3	4	32.333332	no_normal	delly	chr9	7926909	chr9	11808069	PRECISE	DUP	SOMATIC_delly
16152T	INTRA	LARGE_DUPLI	UNBAL	chr9	31885637-31885896	7672852	chr9	39558564-39558874	14	1	1	1	1	31885262-31885638	39558874-39559199	ENSMUSG00000032033	Barx2	protein_coding	.	.	.	no_repeat_sr	0.0	0.0	no_repeat_rmsk	0.0	0.66	no_socrate	.	.	.	.	.	.	.	.	.	.	.	.	.	delly	chr9	31885643	chr9	39558808	IMPRECISE	DUP	GERMLINE_delly
16152T	INTRA	DELETION	UNBAL	chr9	11803579-11804041	20324510	chr9	32128123-32128318	14	0.93	1	1	0.933	11804041-11804214	32127684-32128124	.	.	.	ENSMUSG00000041444	Arhgap32	protein_coding	no_repeat_sr	0.0	0.0	repeat1_rmsk	1.0	0.24	socrate	chr9	11804000	chr9	32128123	20324123	Blunt-end joining	7	4	38.0	4	2	40.25	no_normal	delly	chr9	11804000	chr9	32128122	PRECISE	DEL	SOMATIC_delly
16152T	INTRA	INVERSION	UNBAL	chr9	23794452-23794791	3062777	chr9	26857194-26857557	14	1	0.93	-	0.933	23794791-23795087	26857557-26857829	.	.	.	ENSMUSG00000031966	Glb1l3	protein_coding	no_repeat_sr	0.0	0.0	no_repeat_rmsk	0.21	0.0	no_socrate	.	.	.	.	.	.	.	.	.	.	.	.	.	delly	chr9	23794718	chr9	26857479	IMPRECISE	INV	GERMLINE_delly
16152T	INTRA	INVERSION	UNBAL	chr9	26856377-26856699	5029986	chr9	31886356-31886717	14	0.82	1	-	0.824	26856699-26857012	31886717-31886991	ENSMUSG00000031966	Glb1l3	protein_coding	ENSMUSG00000032033	Barx2	protein_coding	no_repeat_sr	0.0	0.0	no_repeat_rmsk	0.0	0.0	socrate	chr9	26856973	chr9	31886664	5029691	Micro-homology: 1bp homology found! (A)	7	5	44.0	6	3	44.0	no_normal	delly	chr9	26856663	chr9	31886670	PRECISE	INV	SOMATIC_delly
16152T	INTRA	DELETION	UNBAL	chr9	39289049-39289414	1136486	chr9	40425409-40425792	13	1	1	1	1	39289414-39289684	40425158-40425410	.	.	.	ENSMUSG00000040111	Gramd1b	protein_coding	no_repeat_sr	0.0	0.21	repeat2_rmsk	0.0	0.89	socrate	chr9	39289356	chr9	40425415	1136059	Micro-homology: 6bp homology found! (ACAGAA)	3	2	44.0	5	1	44.0	no_normal	delly	chr9	39289337	chr9	40425403	IMPRECISE	DEL	GERMLINE_delly
16152T	INTRA	TRANSLOC	BAL	chr4	146240036-146240704	862615	chr4	147102682-147103182	13	1	1	-	1	146240272-146240563	147102865-147102685	ENSMUSG00000084127	Gm13169	processed_pseudogene	ENSMUSG00000081405	Gm13142	processed_pseudogene	no_repeat_sr	0.05	0.0	no_repeat_rmsk	0.32	0.39	socrate	chr4	146240637	chr4	147103017	862380	unpaired	2	25.0	.	.	.	.	.	delly	chr4	146240760	chr4	147103058	IMPRECISE	DEL	SOMATIC_delly
16152T	INTRA	DELETION	UNBAL	chr3	89805964-89806238	1615	chr3	89807438-89807863	12	1	1	1	1	89806238-89806599	89807229-89807439	.	.	.	.	.	.	no_repeat_sr	0.28	0.0	repeat1_rmsk	1.0	0.2	socrate	chr3	89806190	chr3	89807434	1244	Inserted sequence: CCTGTGGGGCACT	7	3	34.285713	1	2	37.0	no_normal	delly	chr3	89806190	chr3	89807433	PRECISE	DEL	SOMATIC_delly
16152T	INTRA	INVERSION	UNBAL	chr9	11774979-11775356	20097865	chr9	31872882-31873128	12	1	1	-	1	11774722-11774980	31872494-31872883	.	.	.	ENSMUSG00000032033	Barx2	protein_coding	no_repeat_sr	0.0	0.0	no_repeat_rmsk	0.0	0.8	socrate	chr9	11774983	chr9	31872888	20097905	Micro-homology: 4bp homology found! (AAGT)	4	1	44.0	8	4	41.375	no_normal	delly	chr9	11774982	chr9	31872883	PRECISE	INV	SOMATIC_delly
16152T	INTRA	INVERSION	UNBAL	chr9	26858480-26858937	6935523	chr9	33794132-33794373	12	1	1	-	1	26858937-26859115	33794373-33794767	ENSMUSG00000031966	Glb1l3	protein_coding	.	.	.	no_repeat_sr	0.0	0.0	both_repeat_rmsk	1.0	0.85	socrate	chr9	26858911	chr9	33794321	6935410	Micro-homology: 4bp homology found! (AGGC)	5	2	44.0	4	3	33.5	no_normal	delly	chr9	26858911	chr9	33794325	PRECISE	INV	GERMLINE_delly
16152T	INTRA	INVERSION	UNBAL	chr9	11804001-11804339	20069119	chr9	31873077-31873486	11	1	1	-	1	11803705-11804002	31872852-31873078	.	.	.	ENSMUSG00000032033	Barx2	protein_coding	no_repeat_sr	0.0	0.0	repeat1_rmsk	1.0	0.07	socrate	chr9	11804001	chr9	31873079	20069078	Inserted sequence: C	4	2	29.25	5	1	38.2	no_normal	delly	chr9	11804000	chr9	31873078	PRECISE	INV	SOMATIC_delly
16152T	INTRA	INVERSION	UNBAL	chr9	31881764-31882055	7369909	chr9	39251609-39252017	11	1	1	-	1	31881421-31881765	39251383-39251610	ENSMUSG00000032033	Barx2	protein_coding	.	.	.	no_repeat_sr	0.0	0.0	repeat2_rmsk	0.12	1.0	socrate	chr9	31881767	chr9	39251612	7369845	Micro-homology: 3bp homology found! (CCA)	3	1	44.0	1	6	35.0	no_normal	delly	chr9	31881766	chr9	39251608	PRECISE	INV	GERMLINE_delly
16152T	INTRA	INVERSION	UNBAL	chr9	39289457-39289679	1487455	chr9	40776882-40777150	11	1	1	-	1	39289045-39289458	40776516-40776883	.	.	.	ENSMUSG00000032024	Clmp	protein_coding	no_repeat_sr	0.0	0.01	no_repeat_rmsk	0.0	0.74	socrate	chr9	39289457	chr9	40776779	1487322	unpaired	3	40.666668	.	.	.	.	.	delly	chr9	39289454	chr9	40776907	IMPRECISE	INV	GERMLINE_delly
16152T	INTRA	INVERSION	UNBAL	chr9	7927707-7928095	31560696	chr9	39488422-39488759	11	1	1	-	1	7927461-7927708	39488125-39488423	.	.	.	ENSMUSG00000062649	Olfr44	protein_coding	no_repeat_sr	0.0	0.0	no_repeat_rmsk	0.76	0.2	socrate	chr9	7927709	chr9	39488425	31560716	Micro-homology: 2bp homology found! (AA)	2	2	44.0	5	1	41.4	no_normal	delly	chr9	7927708	chr9	39488422	PRECISE	INV	SOMATIC_delly
16152T	INTRA	LARGE_DUPLI	UNBAL	chr9	10796277-10796553	21076254	chr9	31872568-31872958	11	1	1	1	1	10795919-10796278	31872958-31873203	ENSMUSG00000039488	Cntn5	protein_coding	ENSMUSG00000032033	Barx2	protein_coding	no_repeat_sr	0.0	0.0	no_repeat_rmsk	0.0	0.13	no_socrate	.	.	.	.	.	.	.	.	.	.	.	.	.	delly	chr9	10796278	chr9	31872959	IMPRECISE	DUP	SOMATIC_delly
16152T	INTRA	DELETION	UNBAL	chr9	11774705-11774917	33299	chr9	11807869-11808083	10	1	1	1	1	11774917-11775340	11807449-11807870	.	.	.	.	.	.	no_repeat_sr	0.0	0.0	repeat2_rmsk	0.15	0.98	socrate	chr9	11774917	chr9	11807869	32952	Inserted sequence: TA	4	2	44.0	2	4	44.0	no_normal	delly	chr9	11774918	chr9	11807897	IMPRECISE	DEL	GERMLINE_delly
16152T	INTRA	DELETION	UNBAL	chr9	11779368-11779699	27779764	chr9	39559074-39559371	10	1	1	1	1	11779699-11780003	39558737-39559075	.	.	.	.	.	.	no_repeat_sr	0.0	0.0	repeat1_rmsk	0.98	0.74	no_socrate	.	.	.	.	.	.	.	.	.	.	.	.	.	delly	chr9	11779625	chr9	39559077	IMPRECISE	DEL	GERMLINE_delly
16152T	INTRA	LARGE_DUPLI	UNBAL	chr9	11773408-11773678	29003334	chr9	40776865-40777134	10	1	1	1	1	11773044-11773409	40777134-40777500	.	.	.	ENSMUSG00000032024	Clmp	protein_coding	no_repeat_sr	0.0	0.07	both_repeat_rmsk	1.0	0.8	socrate	chr9	11773393	chr9	40777096	29003703	Inserted sequence: GCCC	5	2	16.6	7	1	32.57143	no_normal	delly	chr9	11773392	chr9	40777096	PRECISE	DUP	GERMLINE_delly
16152T	INTRA	LARGE_DUPLI	UNBAL	chr9	31872517-31872833	1921178	chr9	33793840-33794130	10	1	1	1	1	31872199-31872518	33794130-33794475	ENSMUSG00000032033	Barx2	protein_coding	.	.	.	no_repeat_sr	0.0	0.16	repeat2_rmsk	0.0	0.81	socrate	chr9	31872517	chr9	33794089	1921572	unpaired	1	44.0	.	.	.	.	.	delly	chr9	31872558	chr9	33794131	IMPRECISE	DUP	SOMATIC_delly
16152T	INTRA	LARGE_DUPLI	UNBAL	chr9	7928784-7929070	32847694	chr9	40776533-40776844	10	1	1	1	1	7928436-7928785	40776844-40777168	.	.	.	ENSMUSG00000032024	Clmp	protein_coding	no_repeat_sr	0.0	0.13	repeat1_rmsk	0.82	0.79	no_socrate	.	.	.	.	.	.	.	.	.	.	.	.	.	delly	chr9	7928800	chr9	40776838	IMPRECISE	DUP	GERMLINE_delly
16152T	INTRA	DELETION	UNBAL	chr9	31872883-31873142	7378015	chr9	39250757-39251179	9	1	1	1	1	31873142-31873518	39250545-39250758	ENSMUSG00000032033	Barx2	protein_coding	.	.	.	no_repeat_sr	0.0	0.0	no_repeat_rmsk	0.76	0.24	socrate	chr9	31873080	chr9	39250762	7377682	Micro-homology: 4bp homology found! (AACC)	3	2	44.0	4	1	44.0	no_normal	delly	chr9	31873087	chr9	39250757	IMPRECISE	DEL	GERMLINE_delly
16152T	INTRA	INVERSION	UNBAL	chr9	40426225-40426632	340095	chr9	40766320-40766707	9	1	1	-	1	40425998-40426226	40766073-40766321	ENSMUSG00000040111	Gramd1b	protein_coding	ENSMUSG00000032024	Clmp	protein_coding	no_repeat_sr	0.0	0.0	no_repeat_rmsk	0.0	0.27	socrate	chr9	40426228	chr9	40766323	340095	Micro-homology: 3bp homology found! (TAC)	2	2	44.0	5	3	38.8	no_normal	delly	chr9	40426227	chr9	40766319	PRECISE	INV	SOMATIC_delly
16152T	INTRA	INVERSION	UNBAL	chr9	12065838-12066189	27185327	chr9	39251145-39251450	8	1	1	-	1	12065555-12065839	39250816-39251146	.	.	.	.	.	.	no_repeat_sr	0.0	0.0	both_repeat_rmsk	0.94	1.0	no_socrate	.	.	.	.	.	.	.	.	.	.	.	.	.	delly	chr9	12065839	chr9	39251143	IMPRECISE	INV	GERMLINE_delly
16152T	INTRA	INVERSION	UNBAL	chr9	7927000-7927306	32498460	chr9	40425415-40425750	8	1	1	-	1	7927306-7927635	40425750-40426050	.	.	.	ENSMUSG00000040111	Gramd1b	protein_coding	no_repeat_sr	0.0	0.24	repeat2_rmsk	0.34	0.87	socrate	chr9	7927304	chr9	40425729	32498425	Micro-homology: 3bp homology found! (AAA)	4	3	44.0	3	2	44.0	no_normal	delly	chr9	7927304	chr9	40425732	PRECISE	INV	GERMLINE_delly
16248T	INTRA	INVERSION	UNBAL	chr9	37053696-37054128	2899	chr9	37056559-37057038	29	1	1	-	1	37053492-37053697	37056402-37056560	ENSMUSG00000035934	Pknox2	protein_coding	ENSMUSG00000035934	Pknox2	protein_coding	no_repeat_sr	0.0	0.0	no_repeat_rmsk	0.0	0.1	socrate	chr9	37053696	chr9	37056559	2863	Blunt-end joining	8	6	44.0	11	4	43.545456	no_normal	delly	chr9	37053695	chr9	37056558	PRECISE	INV	SOMATIC_delly
16248T	INTRA	LARGE_DUPLI	UNBAL	chr9	28802997-28803483	98499	chr9	28901327-28901968	26	1	1	1	1	28802847-28802998	28901968-28901964	ENSMUSG00000062257	Opcml	protein_coding	ENSMUSG00000062257	Opcml	protein_coding	no_repeat_sr	0.49	0.0	no_repeat_rmsk	0.69	0.0	socrate	chr9	28802998	chr9	28901897	98899	Inserted sequence: GACTGCCTGAGAGGGAAA	3	5	39.333332	9	7	19.444445	no_normal	delly	chr9	28802997	chr9	28901897	PRECISE	DUP	SOMATIC_delly
16248T	INTRA	INV_INS_FRAGMT	BAL	chr1	85280409-85280933	308141	chr1	85588177-85589050	24	1	1	-	1	85280297-85280410 85280726-85281069	85588402-85588278	ENSMUSG00000079455	Gm16026	transcribed_unprocessed_pseudogene	ENSMUSG00000070034	Sp110	protein_coding	no_repeat_sr	0.0	0.0	no_repeat_rmsk	0.35	0.18	socrate	chr1	85280776	chr1	85588246	307470	short SC cluster	1	0	11.0	0	6	60.0	no_normal	delly	chr1	85281025	chr1	85588360	IMPRECISE	INV	GERMLINE_delly
16248T	INTRA	INVERSION	UNBAL	chr9	21707423-21707832	43191865	chr9	64899253-64899648	22	1	0.95	-	0.957	21707832-21708060	64899648-64899890	.	.	.	ENSMUSG00000053641	Dennd4a	protein_coding	no_repeat_sr	0.0	0.0	repeat2_rmsk	0.76	0.87	socrate	chr9	21707784	chr9	64899586	43191802	Inserted sequence: CTGGA	8	4	35.5	4	2	39.75	no_normal	delly	chr9	21707784	chr9	64899591	PRECISE	INV	SOMATIC_delly
16248T	INTRA	INVERSION	UNBAL	chr9	38312555-38313018	756130	chr9	39068646-39069176	21	1	1	-	1	38313018-38313192	39069176-39069283	.	.	.	.	.	.	no_repeat_sr	0.0	0.0	both_repeat_rmsk	0.86	1.0	socrate	chr9	38312975	chr9	39069118	756143	Micro-homology: 3bp homology found! (TAA)	14	2	29.0	3	3	44.0	no_normal	delly	chr9	38312975	chr9	39069121	PRECISE	INV	SOMATIC_delly
16248T	INTRA	INVERSION	UNBAL	chr9	28800926-28801391	94521	chr9	28895441-28895985	18	1	1	-	1	28800755-28800927	28895349-28895442	ENSMUSG00000062257	Opcml	protein_coding	ENSMUSG00000062257	Opcml	protein_coding	no_repeat_sr	0.0	0.0	no_repeat_rmsk	0.32	0.06	socrate	chr9	28800929	chr9	28895444	94515	Micro-homology: 3bp homology found! (AAT)	7	5	41.42857	7	1	44.0	no_normal	delly	chr9	28800928	chr9	28895440	PRECISE	INV	SOMATIC_delly
16248T	INTRA	INVERSION	UNBAL	chr12	95391534-95392271	17706034	chr12	113097994-113098200	16	1	1	-	1	95392271-95392171	113098200-113098631	.	.	.	.	.	.	no_repeat_sr	0.0	0.0	no_repeat_rmsk	0.12	0.38	socrate	chr12	95392236	chr12	113098140	17705904	Inserted sequence: CC	10	3	43.4	6	2	44.0	no_normal	delly	chr12	95392236	chr12	113098140	PRECISE	INV	SOMATIC_delly
16248T	INTRA	LARGE_DUPLI	UNBAL	chr19	3269130-3269463	7522	chr19	3276617-3277115	16	1	1	1	1	3268827-3269131	3277115-3277254	ENSMUSG00000024831	Ighmbp2	protein_coding	ENSMUSG00000024831	Ighmbp2	protein_coding	no_repeat_sr	0.0	0.0	no_repeat_rmsk	0.33	0.19	socrate	chr19	3269133	chr19	3277054	7921	Micro-homology: 3bp homology found! (CCA)	2	1	42.0	1	3	38.0	no_normal	delly	chr19	3269129	chr19	3277054	PRECISE	DUP	SOMATIC_delly
16248T	INTRA	LARGE_DUPLI	UNBAL	chr10	117448773-117449114	27901	chr10	117476776-117477075	15	1	1	1	1	117448478-117448774	117477075-117477413	.	.	.	.	.	.	no_repeat_sr	0.1	0.0	repeat2_rmsk	0.63	0.99	socrate	chr10	117448737	chr10	117477022	28285	short SC cluster	0	2	29.0	1	4	11.0	no_normal	delly	chr10	117448736	chr10	117477022	PRECISE	DUP	SOMATIC_delly
16248T	INTRA	DELETION	UNBAL	chr8	113782341-113782837	19277	chr8	113801664-113801984	14	1	1	1	1	113782837-113782978	113801348-113801665	ENSMUSG00000053399	Adamts18	protein_coding	ENSMUSG00000053399	Adamts18	protein_coding	no_repeat_sr	0.05	0.0	no_repeat_rmsk	0.05	0.33	socrate	chr8	113782800	chr8	113801666	18866	Micro-homology: 2bp homology found! (TA)	6	1	43.333332	6	5	43.333332	no_normal	delly	chr8	113782800	chr8	113801663	PRECISE	DEL	SOMATIC_delly
16248T	INTRA	INV_FRAGMT	BAL	chr9	50672402-50673297	2886908	chr9	53559669-53559817	14	1	1	-	1	50672705-50672929	53559816-53559671	ENSMUSG00000032064	Dixdc1	protein_coding	ENSMUSG00000033054	Npat	protein_coding	no_repeat_sr	0.0	0.0	both_repeat_rmsk	0.95	0.99	no_socrate	.	.	.	.	.	.	.	.	.	.	.	.	.	delly	chr9	50672746	chr9	53559807	PRECISE	INV	GERMLINE_delly
16248T	INTRA	DELETION	UNBAL	chr3	89805977-89806259	1599	chr3	89807448-89807745	13	1	1	1	1	89806259-89806614	89807109-89807449	.	.	.	.	.	.	no_repeat_sr	0.22	0.0	repeat1_rmsk	1.0	0.26	socrate	chr3	89806190	chr3	89807434	1244	Inserted sequence: CCTGTGGGGCACT	4	1	33.0	2	1	21.0	no_normal	delly	chr3	89806190	chr3	89807433	PRECISE	DEL	SOMATIC_delly
16248T	INTRA	DELETION	UNBAL	chr9	43406171-43406427	6681	chr9	43412695-43413081	13	1	1	1	1	43406427-43406808	43412445-43412696	.	.	.	.	.	.	no_repeat_sr	0.0	0.0	both_repeat_rmsk	0.96	0.93	socrate	chr9	43406364	chr9	43412645	6281	Inserted sequence: A	1	0	44.0	4	5	44.0	no_normal	delly	chr9	43406364	chr9	43412644	PRECISE	DEL	GERMLINE_delly
16248T	INTRA	INV_INS_FRAGMT	BAL	chr4	146910567-146911184	393000	chr4	147303727-147304429	10	1	1	-	1	146911164-146911057	147303579-147304069 147304429-147304364	ENSMUSG00000096958	Gm26573	lincRNA	ENSMUSG00000097122	Gm26624	lincRNA	no_repeat_sr	0.13	0.0	no_repeat_rmsk	0.24	0.44	socrate	chr4	146911101	chr4	147304058	392957	short SC cluster	8	5	26.625	0	3	60.0	no_normal	delly	chr4	146910697	chr4	147304430	IMPRECISE	INV	GERMLINE_delly
16248T	INTRA	INVERSION	UNBAL	chr9	43406073-43406380	5601	chr9	43411708-43411981	9	1	1	-	1	43405744-43406074	43411345-43411709	.	.	.	.	.	.	no_repeat_sr	0.0	0.0	repeat1_rmsk	0.86	0.0	socrate	chr9	43406075	chr9	43411710	5635	Micro-homology: 2bp homology found! (AG)	2	4	44.0	5	1	44.0	no_normal	delly	chr9	43406074	chr9	43411707	PRECISE	INV	SOMATIC_delly
16248T	INTRA	DELETION	UNBAL	chr2	26490219-26490591	21644	chr2	26511835-26512066	5	1	1	1	1	26490591-26490856	26511430-26511836	ENSMUSG00000026923	Notch1	protein_coding	ENSMUSG00000026923	Notch1	protein_coding	no_repeat_sr	0.0	0.0	no_repeat_rmsk	0.0	0.0	socrate	chr2	26490553	chr2	26511835	21282	unpaired	1	44.0	.	.	.	.	.	delly	chr2	26490519	chr2	26511826	IMPRECISE	DEL	GERMLINE_delly
16248T	INTRA	LARGE_DUPLI	UNBAL	chr15	62977073-62977270	33107	chr15	63010217-63010505	4	1	1	1	1	62976634-62977074	63010505-63010854	.	.	.	.	.	.	no_repeat_sr	0.0	0.0	no_repeat_rmsk	0.0	0.02	socrate	chr15	62977076	chr15	63010541	33465	unpaired	1	44.0	.	.	.	.	.	delly	chr15	62977073	chr15	63010506	IMPRECISE	DUP	GERMLINE_delly
16499T	INTER	TRANSLOC	UNBAL	chr9	24879909-24880410	-	chr12	98627859-98628127	90	1	0.98	-	0.989	24879766-24879910	98628127-98628504	.	.	.	.	.	.	no_repeat_sr	0.0	0.0	no_repeat_rmsk	0.77	0.33	socrate	chr9	24879912	chr12	98628063	-	Micro-homology: 3bp homology found! (GCA)	31	11	43.580647	29	21	44.0	no_normal	delly	chr9	24879912	chr12	98628077	IMPRECISE	TRA	SOMATIC_delly
16499T	INTER	INV_TRANSLOC	UNBAL	chr9	24839601-24840001	-	chr12	98627861-98628121	79	1	0.98	-	0.988	24839357-24839602	98627477-98627862	.	.	.	.	.	.	no_repeat_sr	0.0	0.0	repeat1_rmsk	0.95	0.34	socrate	chr9	24839601	chr12	98627861	-	Inserted sequence: A	35	26	43.942856	26	17	43.923077	no_normal	delly	chr9	24839600	chr12	98627860	PRECISE	TRA	SOMATIC_delly
16499T	INTER	TRANSLOC	UNBAL	chr9	24865039-24865563	-	chr16	44167160-44167607	52	1	0.98	-	0.981	24865563-24865684	44166963-44167161	.	.	.	.	.	.	no_repeat_sr	0.0	0.0	both_repeat_rmsk	1.0	0.83	socrate	chr9	24865505	chr16	44167160	-	Inserted sequence: A	16	9	32.875	17	9	44.0	no_normal	delly	chr9	24865505	chr16	44167159	PRECISE	TRA	SOMATIC_delly
16499T	INTRA	INVERSION	UNBAL	chr9	11527913-11528328	381007	chr9	11908897-11909400	110	1	1	-	1	11527684-11527914	11908756-11908898	.	.	.	.	.	.	no_repeat_sr	0.0	0.0	no_repeat_rmsk	0.0	0.15	socrate	chr9	11527920	chr9	11908903	380983	Micro-homology: 5bp homology found! (TCCAC)	31	15	44.0	30	17	42.3	no_normal	delly	chr9	11527919	chr9	11908897	PRECISE	INV	SOMATIC_delly
16499T	INTRA	INVERSION	UNBAL	chr9	11898113-11898592	13041893	chr9	24939979-24940488	91	1	1	-	1	11898592-11898758	24940488-24940624	.	.	.	.	.	.	no_repeat_sr	0.14	0.0	no_repeat_rmsk	0.0	0.18	socrate	chr9	11898538	chr9	24940429	13041891	Micro-homology: 4bp homology found! (TATA)	22	14	43.5	26	14	42.53846	no_normal	delly	chr9	11898534	chr9	24940429	PRECISE	INV	SOMATIC_delly
16499T	INTRA	DELETION	UNBAL	chr9	11527581-11527971	34741038	chr9	46268532-46269011	78	0.96	1	1	0.963	11527971-11528226	46268367-46268533	.	.	.	.	.	.	no_repeat_sr	0.0	0.0	no_repeat_rmsk	0.0	0.0	socrate	chr9	11527907	chr9	46268538	34740631	Micro-homology: 5bp homology found! (TGTTT)	22	9	44.0	22	14	44.0	no_normal	delly	chr9	11527907	chr9	46268532	PRECISE	DEL	SOMATIC_delly
16499T	INTRA	INVERSION	UNBAL	chr9	24881077-24881534	5283	chr9	24886373-24886854	59	1	0.98	-	0.983	24881534-24881722	24886854-24887018	.	.	.	.	.	.	no_repeat_sr	0.0	0.0	repeat2_rmsk	0.2	0.84	socrate	chr9	24881472	chr9	24886793	5321	Blunt-end joining	8	6	31.75	15	6	42.666668	no_normal	delly	chr9	24881472	chr9	24886793	PRECISE	INV	SOMATIC_delly
16499T	INTRA	LARGE_DUPLI	UNBAL	chr9	24155262-24155693	21715282	chr9	45870502-45871023	55	1	0.98	1	0.982	24155049-24155263	45871023-45871147	ENSMUSG00000043659	Npsr1	protein_coding	ENSMUSG00000042790	Rnf214	protein_coding	no_repeat_sr	0.0	0.0	no_repeat_rmsk	0.75	0.77	socrate	chr9	24155264	chr9	45870963	21715699	Micro-homology: 1bp homology found! (A)	12	10	44.0	7	7	43.42857	no_normal	delly	chr9	24155262	chr9	45870963	PRECISE	DUP	SOMATIC_delly
16499T	INTRA	INVERSION	UNBAL	chr9	11899555-11899990	34431220	chr9	46330781-46331234	53	1	1	-	1	11899990-11900200	46331234-46331426	.	.	.	.	.	.	no_repeat_sr	0.0	0.42	repeat1_rmsk	0.98	0.58	socrate	chr9	11899930	chr9	46331175	34431245	short SC cluster	4	5	44.0	0	11	60.0	no_normal	delly	chr9	11899930	chr9	46331175	PRECISE	INV	SOMATIC_delly
16499T	INTRA	INVERSION	UNBAL	chr9	20510305-20510716	24302400	chr9	44812733-44813099	53	1	1	-	1	20510072-20510306	44812455-44812734	ENSMUSG00000060510	Zfp266	protein_coding	ENSMUSG00000002028	Kmt2a	protein_coding	no_repeat_sr	0.0	0.0	no_repeat_rmsk	0.0	0.24	socrate	chr9	20510306	chr9	44812734	24302428	Micro-homology: 1bp homology found! (G)	8	3	44.0	12	12	43.583332	no_normal	delly	chr9	20510305	chr9	44812732	PRECISE	INV	SOMATIC_delly
16499T	INTRA	INVERSION	UNBAL	chr9	20515085-20515573	16795969	chr9	37311084-37311572	53	1	1	-	1	20514929-20515086	37310928-37311085	ENSMUSG00000060510	Zfp266	protein_coding	ENSMUSG00000034303	Ccdc15	protein_coding	no_repeat_sr	0.0	0.0	repeat1_rmsk	0.99	0.0	socrate	chr9	20515088	chr9	37311088	16796000	Micro-homology: 3bp homology found! (CCA)	12	6	44.0	15	12	44.0	no_normal	delly	chr9	20515087	chr9	37311084	PRECISE	INV	SOMATIC_delly
16499T	INTRA	INVERSION	UNBAL	chr9	22551643-22551991	23543669	chr9	46095304-46095783	52	1	1	-	1	22551347-22551644	46095139-46095305	ENSMUSG00000035919	Bbs9	protein_coding	ENSMUSG00000034135	Sik3	protein_coding	no_repeat_sr	0.0	0.0	no_repeat_rmsk	0.17	0.29	socrate	chr9	22551647	chr9	46095307	23543660	Micro-homology: 3bp homology found! (AGA)	8	11	44.0	14	4	43.285713	no_normal	delly	chr9	22551646	chr9	46095303	PRECISE	INV	SOMATIC_delly
16499T	INTRA	INVERSION	UNBAL	chr9	37309316-37309787	8786097	chr9	46095471-46095897	47	1	1	-	1	37309787-37309961	46095897-46096116	ENSMUSG00000034303	Ccdc15	protein_coding	ENSMUSG00000034135	Sik3	protein_coding	no_repeat_sr	0.0	0.0	no_repeat_rmsk	0.14	0.59	socrate	chr9	37309727	chr9	46095851	8786124	Inserted sequence: T	10	9	44.0	18	7	40.666668	no_normal	delly	chr9	37309727	chr9	46095851	PRECISE	INV	SOMATIC_delly
16499T	INTRA	INVERSION	UNBAL	chr9	22549528-22550005	18667665	chr9	41217145-41217672	45	1	1	-	1	22549361-22549529	41217028-41217146	ENSMUSG00000035919	Bbs9	protein_coding	ENSMUSG00000100837	1700063D05Rik	lincRNA	no_repeat_sr	0.0	0.0	repeat2_rmsk	0.64	0.82	socrate	chr9	22549528	chr9	41217145	18667617	Inserted sequence: CAC	8	1	43.75	12	1	32.333332	no_normal	delly	chr9	22549527	chr9	41217144	PRECISE	INV	SOMATIC_delly
16499T	INTRA	INVERSION	UNBAL	chr9	26013639-26014136	12263031	chr9	38276658-38277186	45	1	1	-	1	26014136-26014284	38277186-38277303	.	.	.	.	.	.	no_repeat_sr	0.0	0.0	no_repeat_rmsk	0.59	0.28	socrate	chr9	26014074	chr9	38277126	12263052	Inserted sequence: GAGCTCT	14	9	38.07143	8	8	40.625	no_normal	delly	chr9	26014074	chr9	38277126	PRECISE	INV	SOMATIC_delly
16499T	INTRA	INVERSION	UNBAL	chr9	24155718-24156171	13153121	chr9	37308892-37309282	45	1	0.97	-	0.978	24156171-24156363	37309282-37309537	ENSMUSG00000043659	Npsr1	protein_coding	ENSMUSG00000034303	Ccdc15	protein_coding	no_repeat_sr	0.18	0.0	repeat1_rmsk	1.0	0.26	socrate	chr9	24156105	chr9	37309194	13153089	Inserted sequence: CTAATAAAAAATGGAAAGAAAAAAAAAAAAAGGAC	2	12	14.0	1	8	9.0	no_normal	delly	chr9	24156121	chr9	37309266	IMPRECISE	INV	SOMATIC_delly
16499T	INTRA	DELETION	UNBAL	chr9	20510432-20510836	24298272	chr9	44808660-44809293	43	1	1	1	1	20510836-20511077	44808649-44808661	ENSMUSG00000060510	Zfp266	protein_coding	ENSMUSG00000002028	Kmt2a	protein_coding	no_repeat_sr	0.0	0.18	no_repeat_rmsk	0.18	0.19	socrate	chr9	20510767	chr9	44808663	24297896	Micro-homology: 3bp homology found! (CAG)	9	9	41.0	12	7	44.0	no_normal	delly	chr9	20510749	chr9	44808649	IMPRECISE	DEL	SOMATIC_delly
16499T	INTRA	INVERSION	UNBAL	chr9	24157618-24157995	365449	chr9	24523058-24523367	43	1	1	-	1	24157351-24157619	24522723-24523059	ENSMUSG00000043659	Npsr1	protein_coding	.	.	.	no_repeat_sr	0.17	0.0	repeat2_rmsk	0.17	1.0	socrate	chr9	24157621	chr9	24523061	365440	Micro-homology: 3bp homology found! (AGG)	8	3	43.0	8	9	37.75	no_normal	delly	chr9	24157620	chr9	24523057	PRECISE	INV	SOMATIC_delly
16499T	INTRA	INVERSION	UNBAL	chr9	37536644-37537087	8729755	chr9	46266503-46266850	43	1	1	-	1	37537087-37537289	46266850-46267148	ENSMUSG00000001946	Esam	protein_coding	.	.	.	no_repeat_sr	0.0	0.0	no_repeat_rmsk	0.0	0.05	socrate	chr9	37537030	chr9	46266787	8729757	Inserted sequence: A	11	8	42.454544	14	9	43.714287	no_normal	delly	chr9	37537030	chr9	46266787	PRECISE	INV	SOMATIC_delly
16499T	INTRA	INVERSION	UNBAL	chr9	22551747-22552123	22261889	chr9	44813527-44814031	41	1	1	-	1	22552123-22552392	44814031-44814172	ENSMUSG00000035919	Bbs9	protein_coding	ENSMUSG00000002028	Kmt2a	protein_coding	no_repeat_sr	0.0	0.0	no_repeat_rmsk	0.51	0.51	socrate	chr9	22552077	chr9	44813969	22261892	Inserted sequence: TAA	10	10	41.4	11	6	41.545456	no_normal	delly	chr9	22552077	chr9	44813969	PRECISE	INV	SOMATIC_delly
16499T	INTRA	INVERSION	UNBAL	chr9	34922096-34922630	413875	chr9	35336084-35336511	40	1	0.95	-	0.952	34922630-34922741	35336511-35336729	ENSMUSG00000032036	Kirrel3	protein_coding	.	.	.	no_repeat_sr	0.05	0.0	no_repeat_rmsk	0.43	0.0	socrate	chr9	34922590	chr9	35336453	413863	Micro-homology: 2bp homology found! (GG)	9	8	43.444443	8	5	44.0	no_normal	delly	chr9	34922590	chr9	35336455	PRECISE	INV	SOMATIC_delly
16499T	INTRA	INVERSION	UNBAL	chr9	20510176-20510646	24297302	chr9	44807506-44807921	37	1	1	-	1	20510002-20510177	44807277-44807507	ENSMUSG00000060510	Zfp266	protein_coding	ENSMUSG00000002028	Kmt2a	protein_coding	no_repeat_sr	0.0	0.0	no_repeat_rmsk	0.18	0.0	socrate	chr9	20510178	chr9	44807508	24297330	Micro-homology: 2bp homology found! (AT)	11	6	43.454544	7	11	43.714287	no_normal	delly	chr9	20510177	chr9	44807505	PRECISE	INV	SOMATIC_delly
16499T	INTRA	INVERSION	UNBAL	chr9	34919257-34919690	3571783	chr9	38491054-38491499	37	1	1	-	1	34919046-34919258	38490855-38491055	ENSMUSG00000032036	Kirrel3	protein_coding	.	.	.	no_repeat_sr	0.13	0.0	no_repeat_rmsk	0.15	0.0	socrate	chr9	34919258	chr9	38491055	3571797	Micro-homology: 1bp homology found! (A)	8	9	42.375	8	4	42.875	no_normal	delly	chr9	34919257	chr9	38491053	PRECISE	INV	SOMATIC_delly
16499T	INTRA	LARGE_DUPLI	UNBAL	chr9	44813260-44813733	1063169	chr9	45876405-45876892	37	1	0.97	1	0.974	44813089-44813261	45876892-45877050	ENSMUSG00000002028	Kmt2a	protein_coding	ENSMUSG00000042790	Rnf214	protein_coding	no_repeat_sr	0.0	0.0	no_repeat_rmsk	0.58	0.15	socrate	chr9	44813261	chr9	45876834	1063573	Micro-homology: 1bp homology found! (T)	16	13	44.0	16	6	44.0	no_normal	delly	chr9	44813259	chr9	45876834	PRECISE	DUP	SOMATIC_delly
16499T	INTRA	LARGE_DUPLI	UNBAL	chr9	38276543-38276980	1194130	chr9	39470809-39471115	35	1	0.97	1	0.972	38276336-38276544	39471115-39471454	.	.	.	.	.	.	no_repeat_sr	0.0	0.0	no_repeat_rmsk	0.38	0.0	socrate	chr9	38276548	chr9	39471051	1194503	Micro-homology: 5bp homology found! (CTATA)	19	4	41.68421	12	4	35.75	no_normal	delly	chr9	38276542	chr9	39471051	PRECISE	DUP	SOMATIC_delly
16499T	INTRA	INVERSION	UNBAL	chr9	24155067-24155506	17058025	chr9	41213134-41213603	32	1	1	-	1	24154862-24155068	41212959-41213135	ENSMUSG00000043659	Npsr1	protein_coding	ENSMUSG00000100837	1700063D05Rik	lincRNA	no_repeat_sr	0.0	0.0	no_repeat_rmsk	0.32	0.0	socrate	chr9	24155067	chr9	41213135	17058068	short SC cluster	0	8	60.0	4	8	44.0	no_normal	delly	chr9	24155067	chr9	41213133	PRECISE	INV	SOMATIC_delly
16499T	INTRA	INVERSION	UNBAL	chr9	34860732-34861149	3231360	chr9	38092042-38092548	32	1	1	-	1	34861149-34861377	38092548-38092687	ENSMUSG00000032036	Kirrel3	protein_coding	.	.	.	no_repeat_sr	0.0	0.0	repeat2_rmsk	0.0	1.0	socrate	chr9	34861103	chr9	38092491	3231388	Blunt-end joining	8	7	42.625	5	4	20.2	no_normal	delly	chr9	34861103	chr9	38092491	PRECISE	INV	SOMATIC_delly
16499T	INTRA	INVERSION	UNBAL	chr9	41212937-41213199	3599870	chr9	44812732-44813119	31	1	1	-	1	41213199-41213582	44813119-44813377	ENSMUSG00000100837	1700063D05Rik	lincRNA	ENSMUSG00000002028	Kmt2a	protein_coding	no_repeat_sr	0.0	0.0	no_repeat_rmsk	0.0	0.22	socrate	chr9	41213137	chr9	44813060	3599923	Inserted sequence: CTG	11	5	43.636364	10	5	43.7	no_normal	delly	chr9	41213136	chr9	44813065	PRECISE	INV	GERMLINE_delly
16499T	INTRA	DELETION	UNBAL	chr9	38491289-38491938	979327	chr9	39470809-39471116	29	1	1	1	1	38491938-38491934	39470472-39470810	.	.	.	.	.	.	no_repeat_sr	0.0	0.0	no_repeat_rmsk	0.0	0.0	socrate	chr9	38491875	chr9	39470810	978935	Inserted sequence: CCC	15	6	43.733334	8	6	39.625	no_normal	delly	chr9	38491875	chr9	39470809	PRECISE	DEL	SOMATIC_delly
16499T	INTRA	INVERSION	UNBAL	chr9	24839601-24839827	40307	chr9	24879909-24880175	26	1	1	-	1	24839183-24839602	24879531-24879910	.	.	.	.	.	.	no_repeat_sr	0.0	0.0	both_repeat_rmsk	0.91	1.0	no_socrate	.	.	.	.	.	.	.	.	.	.	.	.	.	delly	chr9	24839596	chr9	24879901	IMPRECISE	INV	GERMLINE_delly
16499T	INTRA	DELETION	UNBAL	chr6	136863484-136863836	193609	chr6	137056972-137057531	24	1	1	1	1	136863836-136864129	137056887-137056973	.	.	.	ENSMUSG00000030222	Rerg	protein_coding	no_repeat_sr	0.0	0.27	no_repeat_rmsk	0.35	0.39	socrate	chr6	136863774	chr6	137056973	193199	Micro-homology: 1bp homology found! (T)	8	3	44.0	7	5	42.142857	no_normal	delly	chr6	136863753	chr6	137056970	IMPRECISE	DEL	SOMATIC_delly
16499T	INTRA	DELETION	UNBAL	chr19	32696744-32697160	66312	chr19	32763024-32763451	23	1	0.95	1	0.958	32697160-32697389	32762807-32763025	ENSMUSG00000013662	Atad1	protein_coding	ENSMUSG00000013663	Pten	protein_coding	no_repeat_sr	0.0	0.0	no_repeat_rmsk	0.59	0.0	socrate	chr19	32697097	chr19	32763027	65930	Micro-homology: 3bp homology found! (TGG)	10	9	44.0	13	5	44.0	no_normal	delly	chr19	32697097	chr19	32763023	PRECISE	DEL	SOMATIC_delly
16499T	INTRA	LARGE_DUPLI	UNBAL	chr10	124602720-124603121	21892	chr10	124624629-124625086	22	1	1	1	1	124602477-124602721	124625086-124625274	.	.	.	.	.	.	no_repeat_sr	0.0	0.0	repeat2_rmsk	0.0	1.0	socrate	chr10	124602721	chr10	124625042	22321	short SC cluster	2	0	44.0	0	4	60.0	no_normal	delly	chr10	124602719	chr10	124625041	PRECISE	DUP	SOMATIC_delly
16499T	INTRA	DELETION	UNBAL	chr4	23756137-23756708	1515	chr4	23757754-23758128	21	1	1	1	1	23756708-23756782	23757484-23757755	.	.	.	.	.	.	no_repeat_sr	0.0	0.0	no_repeat_rmsk	0.13	0.0	socrate	chr4	23756647	chr4	23757757	1110	Micro-homology: 3bp homology found! (TAT)	9	2	44.0	5	2	44.0	no_normal	delly	chr4	23756647	chr4	23757753	PRECISE	DEL	SOMATIC_delly
16499T	INTRA	DELETION	UNBAL	chr1	171288725-171289099	39944	chr1	171328598-171329022	20	1	1	1	1	171289099-171289370	171328378-171328599	ENSMUSG00000062963	Ufc1	protein_coding	.	.	.	no_repeat_sr	0.0	0.0	no_repeat_rmsk	0.0	0.0	socrate	chr1	171289049	chr1	171328603	39554	Micro-homology: 5bp homology found! (CTCTA)	7	6	44.0	4	4	44.0	no_normal	delly	chr1	171289049	chr1	171328597	PRECISE	DEL	SOMATIC_delly
16499T	INTRA	INVERSION	UNBAL	chr9	20513505-20513848	20699390	chr9	41212938-41213159	18	1	1	-	1	20513204-20513506	41212515-41212939	ENSMUSG00000060510	Zfp266	protein_coding	ENSMUSG00000100837	1700063D05Rik	lincRNA	no_repeat_sr	0.0	0.0	no_repeat_rmsk	0.22	0.0	no_socrate	.	.	.	.	.	.	.	.	.	.	.	.	.	delly	chr9	20513501	chr9	41212937	IMPRECISE	INV	SOMATIC_delly
16499T	INTRA	DELETION	UNBAL	chr3	89805885-89806260	1620	chr3	89807447-89807903	16	1	1	1	1	89806260-89806530	89807259-89807448	.	.	.	.	.	.	no_repeat_sr	0.3	0.0	repeat1_rmsk	1.0	0.17	socrate	chr3	89806190	chr3	89807434	1244	Inserted sequence: CCTGTGGGGCACT	5	0	32.6	3	6	25.333334	no_normal	delly	chr3	89806190	chr3	89807433	PRECISE	DEL	SOMATIC_delly
16499T	INTRA	INVERSION	UNBAL	chr9	38729048-38729479	4398583	chr9	43127752-43128039	15	1	1	-	1	38729479-38729697	43128039-43128401	ENSMUSG00000023186	Vwa5a	protein_coding	ENSMUSG00000032015	Pou2f3	protein_coding	no_repeat_sr	0	0	no_repeat_rmsk	0.2	0	socrate	chr9	38729429	chr9	43128037	4398608	Inserted sequence: GGAACTG	10	13	42.8	14	0	43.28	no_normal	delly	chr9	38729480	chr9	43128040	IMPRECISE	INV	SOMATIC_delly
Gray	V(D)J rearrangement
*	consensus or cryptic RSS identified by MEME
Red	Affecting known or candidate cancer driver gene (according to Network of Cancer Genes 5.0)
p53-/-
Rag2-/-p53-/-
[truncated: 28 more columns]

## Sheet: All.precise
sample	chr_type	SV_type	BAL_type	chromosome1	start1.end1	average_dist	chromosome2	start2.end2	nb_pairs	score_strand_filtering	score_order_filtering	score_insert_size_filtering	final_score	breakpoint1_start1.end1	breakpoint2_start2.end2	geneID1	geneName1	geneBiotype1	geneID2	geneName2	geneBiotype2	repeat_type	percent_repeat1	percent_repeat2	repeat_type_rmsk	percent_repeat1_rmsk	percent_repeat2_rmsk	socrates	chr1	socr_BP1	chr2	socr_BP2	socr_size	BP_condition	C1_long_support	C1_short_support	C1_avg_realign_mapq	C2_long_support	C2_short_support	C2_avg_realign_mapq	socrates_normal	delly	chr1	delly_BP1	chr2	delly_BP2	precise	SV_type	somatic_status_delly
259T	INTRA	DELETION	UNBAL	chr6	41059427-41059928	484434	chr6	41543817-41544453	18	1	1	1	1	41059928-41060252	41543629-41543818	ENSMUSG00000103586	*Trbv4	TR_V_gene	ENSMUSG00000076497	*Trbj2-7	TR_J_gene	no_repeat_sr	0.0	0.0	no_repeat_rmsk	0.0	0.0	socrate	chr6	41059887	chr6	41543817	483930	unpaired	1	44.0	.	.	.	.	.	delly	chr6	41059887	chr6	41543816	PRECISE	DEL	SOMATIC_delly
259T	INTRA	DELETION	UNBAL	chr6	41151783-41152226	382242	chr6	41534005-41534407	15	1	1	1	1	41152226-41152608	41533583-41534006	.	*Trbv16	TR_V_gene	ENSMUSG00000076484	Trbj1-2	TR_J_gene	no_repeat_sr	0.0	0.0	no_repeat_rmsk	0.0	0.0	socrate	chr6	41152230	chr6	41534005	381775	Inserted sequence: CCCATT	2	1	42.0	2	2	43.0	no_normal	delly	chr6	41152230	chr6	41534004	PRECISE	DEL	SOMATIC_delly
259T	INTRA	DELETION	UNBAL	chr13	19177930-19178486	32361	chr13	19210342-19210854	14	1	1	1	1	19178486-19178755	19210030-19210343	ENSMUSG00000076744	*Tcrg-V7	TR_V_gene	ENSMUSG00000104962	*Trgj1	TR_J_gene	no_repeat_sr	0.0	0.0	no_repeat_rmsk	0.04	0.0	socrate	chr13	19178488	chr13	19210343	31855	short SC cluster	0	2	29.0	3	1	17.333334	no_normal	delly	chr13	19178488	chr13	19210342	PRECISE	DEL	SOMATIC_delly
259T	INTRA	DELETION	UNBAL	chr14	53591128-53591561	605001	chr14	54196085-54196563	9	1	1	1	1	53591561-53591953	54195739-54196086	.	*Trav9-2	TR_V_gene	ENSMUSG00000076906	*Traj23	TR_J_gene	no_repeat_sr	0.0	0.0	no_repeat_rmsk	0.0	0.0	socrate	chr14	53591515	chr14	54196086	604571	Inserted sequence: CCTC	1	5	42.0	1	0	44.0	no_normal	delly	chr14	53591515	chr14	54196085	PRECISE	DEL	SOMATIC_delly
259T	INTRA	DELETION	UNBAL	chr14	53538343-53538731	657829	chr14	54196073-54196567	9	1	0.9	1	0.9	53538731-53539178	54195743-54196084	ENSMUSG00000096825	*Trav12-1	TR_V_gene	ENSMUSG00000076906	*Traj23	TR_J_gene	no_repeat_sr	0.0	0.0	no_repeat_rmsk	0.0	0.0	no_socrate	.	.	.	.	.	.	.	.	.	.	.	.	.	delly	chr14	53538736	chr14	54196081	PRECISE	DEL	SOMATIC_delly
259T	INTRA	DELETION	UNBAL	chr14	53363708-53364126	824345	chr14	54187950-54188427	7	1	1	1	1	53364126-53364533	54187603-54187951	ENSMUSG00000076823	*Trav13n-4	TR_V_gene	ENSMUSG00000076898	*Traj31	TR_J_gene	no_repeat_sr	0.0	0.0	no_repeat_rmsk	0.27	0.0	socrate	chr14	53364101	chr14	54187900	823799	unpaired	1	44.0	.	.	.	.	.	delly	chr14	53364110	chr14	54187950	IMPRECISE	DEL	SOMATIC_delly
261T	INTRA	DELETION	UNBAL	chr19	32589245-32589740	929404	chr19	33518693-33519241	76	1	1	1	1	32589740-32589915	33518572-33518694	.	.	.	ENSMUSG00000024766	Lipo1	protein_coding	no_repeat_sr	0.0	0.0	no_repeat_rmsk	0.66	0.0	socrate	chr19	32589690	chr19	33518697	929007	Micro-homology: 4bp homology found! (AGTA)	18	8	38.0	19	9	31.421053	no_normal	delly	chr19	32589690	chr19	33518692	PRECISE	DEL	SOMATIC_delly
261T	INTRA	DELETION	UNBAL	chr10	80381530-80382090	147018	chr10	80528631-80529117	63	1	0.96	1	0.969	80382090-80382200	80528448-80528632	ENSMUSG00000048696	Mex3d	protein_coding	ENSMUSG00000003341	*Atp8b3	protein_coding	no_repeat_sr	0.0	0.0	no_repeat_rmsk	0.0	0.0	socrate	chr10	80382039	chr10	80528633	146594	Micro-homology: 2bp homology found! (CC)	10	11	42.0	10	6	43.3	no_normal	delly	chr10	80382039	chr10	80528630	PRECISE	DEL	SOMATIC_delly
261T	INTRA	DELETION	UNBAL	chr2	151671741-151672176	79351	chr2	151751099-151751542	53	1	1	1	1	151672176-151672411	151750873-151751100	.	.	.	.	*.	.	no_repeat_sr	0.0	0.0	repeat2_rmsk	0.37	1.0	socrate	chr2	151672134	chr2	151751100	78966	Inserted sequence: ATCC	10	11	41.7	8	10	38.375	no_normal	delly	chr2	151672134	chr2	151751099	PRECISE	DEL	SOMATIC_delly
261T	INTRA	LARGE_DUPLI	UNBAL	chr6	62143985-62144357	26631	chr6	62170606-62171068	42	1	1	1	1	62143688-62143986	62171068-62171276	ENSMUSG00000039578	Ccser1	protein_coding	ENSMUSG00000039578	Ccser1	protein_coding	no_repeat_sr	0.0	0.19	repeat1_rmsk	1.0	0.18	socrate	chr6	62143986	chr6	62171020	27034	Micro-homology: 1bp homology found! (A)	6	10	38.0	6	7	43.166668	no_normal	delly	chr6	62143984	chr6	62171020	PRECISE	DUP	SOMATIC_delly
261T	INTRA	DELETION	UNBAL	chr6	125428612-125429083	48167	chr6	125476841-125477233	42	1	0.97	1	0.977	125429083-125429282	125476564-125476842	.	*.	.	ENSMUSG00000030342	Cd9	protein_coding	no_repeat_sr	0.28	0.0	repeat2_rmsk	0.27	0.83	socrate	chr6	125429055	chr6	125476842	47787	Micro-homology: 1bp homology found! (C)	9	5	44.0	5	5	44.0	no_normal	delly	chr6	125429055	chr6	125476840	PRECISE	DEL	SOMATIC_delly
261T	INTRA	LARGE_DUPLI	UNBAL	chr3	89407472-89407925	1290477	chr3	90697913-90698393	41	1	1	1	1	89407256-89407473	90698393-90698583	ENSMUSG00000042642	Flad1	protein_coding	.	.	.	no_repeat_sr	0.0	0.17	repeat2_rmsk	0.0	0.94	socrate	chr3	89407474	chr3	90698343	1290869	Micro-homology: 2bp homology found! (GT)	11	6	44.0	6	4	38.666668	no_normal	delly	chr3	89407471	chr3	90698343	PRECISE	DUP	SOMATIC_delly
261T	INTRA	DELETION	UNBAL	chr6	41059472-41059914	474867	chr6	41534323-41534812	38	1	1	1	1	41059914-41060142	41534143-41534324	ENSMUSG00000107486	*Trbv4	TR_V_gene	ENSMUSG00000076485	*Trbj1-3	TR_J_gene	no_repeat_sr	0.0	0.0	no_repeat_rmsk	0.0	0.0	socrate	chr6	41059882	chr6	41534323	474441	Inserted sequence: AATTGTCTGG	7	4	38.714287	6	6	34.333332	no_normal	delly	chr6	41059888	chr6	41534322	PRECISE	DEL	SOMATIC_delly
261T	INTRA	DELETION	UNBAL	chr1	148353441-148353904	3016	chr1	148356467-148356871	38	1	0.97	1	0.974	148353904-148354111	148356202-148356468	.	.	.	.	.	.	no_repeat_sr	0.0	0.0	repeat1_rmsk	1.0	0.48	socrate	chr1	148353862	chr1	148356469	2607	Micro-homology: 2bp homology found! (AC)	3	9	33.0	3	5	35.666668	no_normal	delly	chr1	148353862	chr1	148356466	PRECISE	DEL	SOMATIC_delly
261T	INTRA	LARGE_DUPLI	UNBAL	chr12	17642680-17643154	160681	chr12	17803362-17803795	37	1	0.97	1	0.974	17642485-17642681	17803795-17804032	.	.	.	.	.	.	no_repeat_sr	0.0	0.0	repeat2_rmsk	0.08	0.9	socrate	chr12	17642683	chr12	17803758	161075	short SC cluster	7	3	39.285713	0	4	29.0	no_normal	delly	chr12	17642680	chr12	17803756	PRECISE	DUP	SOMATIC_delly
261T	INTRA	LARGE_DUPLI	UNBAL	chr3	9484943-9485339	1005718	chr3	10490532-10491113	36	1	1	1	1	9484670-9484944	10491113-10491202	ENSMUSG00000040209	Zfp704	protein_coding	.	.	.	no_repeat_sr	0.0	0.0	repeat2_rmsk	0.26	1.0	socrate	chr3	9484945	chr3	10491063	1006118	Micro-homology: 1bp homology found! (T)	9	2	44.0	11	4	32.0	no_normal	delly	chr3	9484943	chr3	10491063	PRECISE	DUP	SOMATIC_delly
261T	INTRA	DELETION	UNBAL	chr12	113424816-113425371	5634	chr12	113430530-113430991	35	1	1	1	1	113425371-113425486	113430322-113430531	.	Igh intron	.	ENSMUSG00000094028	*Ighd4-1	IG_D_gene	repeat1_sr	1.0	0.0	repeat1_rmsk	1.0	0.0	socrate	chr12	113425321	chr12	113430530	5209	Inserted sequence: CCTAGGA	7	12	43.42857	11	0	43.545456	no_normal	delly	chr12	113425321	chr12	113430526	PRECISE	DEL	SOMATIC_delly
261T	INTRA	LARGE_DUPLI	UNBAL	chr17	67718376-67718809	85952	chr17	67804307-67804782	32	1	1	1	1	67718140-67718377	67804782-67804977	ENSMUSG00000032796	*Lama1	protein_coding	ENSMUSG00000032796	Lama1	protein_coding	no_repeat_sr	0.11	0.11	no_repeat_rmsk	0.77	0.11	socrate	chr17	67718379	chr17	67804734	86355	Micro-homology: 1bp homology found! (T)	6	6	44.0	9	11	44.0	no_normal	delly	chr17	67718377	chr17	67804734	PRECISE	DUP	SOMATIC_delly
261T	INTRA	DELETION	UNBAL	chr12	70164650-70165088	23675	chr12	70188345-70188818	27	1	1	1	1	70165088-70165320	70188149-70188346	ENSMUSG00000090121	Abhd12b	protein_coding	.	.	.	no_repeat_sr	0.0	0.0	repeat2_rmsk	0.0	1.0	socrate	chr12	70165048	chr12	70188345	23297	short SC cluster	2	1	15.5	0	4	60.0	no_normal	delly	chr12	70165048	chr12	70188344	PRECISE	DEL	SOMATIC_delly
261T	INTRA	DELETION	UNBAL	chr15	82145755-82146192	155110	chr15	82300843-82301206	25	1	1	1	1	82146192-82146425	82300537-82300844	.	.	.	ENSMUSG00000022455	Wbp2nl	protein_coding	no_repeat_sr	0.0	0.0	no_repeat_rmsk	0.1	0.39	socrate	chr15	82146153	chr15	82300845	154692	unpaired	2	44.0	.	.	.	.	.	delly	chr15	82146153	chr15	82300844	PRECISE	DEL	SOMATIC_delly
261T	INTRA	DELETION	UNBAL	chr7	101341693-101342179	1061058	chr7	102402791-102403229	25	1	1	1	1	101342179-101342363	102402560-102402792	ENSMUSG00000030688	*Stard10	protein_coding	ENSMUSG00000030987	Stim1	protein_coding	no_repeat_sr	0.12	0.0	no_repeat_rmsk	0.51	0.45	socrate	chr7	101342135	chr7	102402792	1060657	Micro-homology: 1bp homology found! (C)	5	4	34.0	5	5	44.0	no_normal	delly	chr7	101342135	chr7	102402790	PRECISE	DEL	SOMATIC_delly
261T	INTRA	DELETION	UNBAL	chr16	45592164-45592668	172920	chr16	45765180-45765515	23	1	1	1	1	45592668-45592834	45764846-45765181	ENSMUSG00000033210	Slc9c1	protein_coding	ENSMUSG00000033149	Phldb2	protein_coding	no_repeat_sr	0.0	0.0	repeat1_rmsk	1.0	0.0	socrate	chr16	45592628	chr16	45765180	172552	short SC cluster	0	3	60.0	2	9	17.0	no_normal	delly	chr16	45592640	chr16	45765180	IMPRECISE	DEL	SOMATIC_delly
261T	INTRA	LARGE_DUPLI	UNBAL	chr8	78882629-78883019	661736	chr8	79544244-79544787	23	1	1	1	1	78882350-78882630	79544787-79544914	.	.	.	.	*.	.	no_repeat_sr	0.0	0.0	repeat2_rmsk	0.49	1.0	socrate	chr8	78882629	chr8	79544753	662124	Inserted sequence: TGT	3	0	42.333332	4	2	42.25	no_normal	delly	chr8	78882628	chr8	79544753	PRECISE	DUP	SOMATIC_delly
261T	INTRA	DELETION	UNBAL	chr19	5791211-5791684	119705	chr19	5910944-5911303	18	1	1	1	1	5791684-5791881	5910634-5910945	.	.	.	ENSMUSG00000024826	Dpf2	protein_coding	no_repeat_sr	0.0	0.0	no_repeat_rmsk	0.78	0.0	socrate	chr19	5791637	chr19	5910948	119311	Micro-homology: 4bp homology found! (CAGT)	1	0	11.0	1	3	44.0	no_normal	delly	chr19	5791637	chr19	5910943	PRECISE	DEL	SOMATIC_delly
261T	INTRA	LARGE_DUPLI	UNBAL	chr12	45481594-45481888	321282	chr12	45802926-45803266	16	1	1	1	1	45481219-45481595	45803266-45803596	.	.	.	.	*.	.	no_repeat_sr	0.0	0.0	no_repeat_rmsk	0.36	0.69	socrate	chr12	45481595	chr12	45803245	321650	Micro-homology: 1bp homology found! (T)	1	1	44.0	1	0	44.0	no_normal	delly	chr12	45481593	chr12	45803245	PRECISE	DUP	GERMLINE_delly
261T	INTRA	DELETION	UNBAL	chr12	4424925-4425438	204627	chr12	4629565-4629997	14	1	1	1	1	4425438-4425595	4629328-4629566	ENSMUSG00000020647	Ncoa1	protein_coding	ENSMUSG00000020640	Itsn2	protein_coding	no_repeat_sr	0.0	0.0	no_repeat_rmsk	0.33	0.0	socrate	chr12	4425389	chr12	4629567	204178	Micro-homology: 2bp homology found! (CT)	1	1	34.0	2	0	44.0	no_normal	delly	chr12	4425389	chr12	4629564	PRECISE	DEL	GERMLINE_delly
261T	INTRA	DELETION	UNBAL	chr11	3402437-3402776	26603	chr11	3428975-3429327	13	1	1	1	1	3402776-3403107	3428658-3428976	ENSMUSG00000020451	*Limk2	protein_coding	ENSMUSG00000020448	Rnf185	protein_coding	no_repeat_sr	0.0	0.07	repeat1_rmsk	0.95	0.5	socrate	chr11	3402770	chr11	3428975	26205	short SC cluster	1	0	16.0	0	2	60.0	no_normal	delly	chr11	3402777	chr11	3428974	PRECISE	DEL	GERMLINE_delly
261T	INTRA	DELETION	UNBAL	chr2	26468875-26469266	40901	chr2	26509692-26510043	13	1	1	1	1	26469266-26469555	26509374-26509703	ENSMUSG00000026923	Notch1	protein_coding	ENSMUSG00000026923	Notch1	protein_coding	no_repeat_sr	0.0	0.13	no_repeat_rmsk	0.0	0.15	socrate	chr2	26469206	chr2	26509700	40494	Micro-homology: 3bp homology found! (ATA)	3	2	44.0	3	0	44.0	no_normal	delly	chr2	26469206	chr2	26509696	PRECISE	DEL	SOMATIC_delly
261T	INTRA	LARGE_DUPLI	UNBAL	chr11	89701885-89702275	271934	chr11	89973747-89974292	12	1	1	1	1	89701606-89701886	89974292-89974417	ENSMUSG00000047773	*Ankfn1	protein_coding	.	.	.	no_repeat_sr	0.18	0.0	no_repeat_rmsk	0.0	0.0	socrate	chr11	89701885	chr11	89974252	272367	Inserted sequence: AAGCTG	1	1	42.0	3	1	41.333332	no_normal	delly	chr11	89701881	chr11	89974252	PRECISE	DUP	GERMLINE_delly
261T	INTRA	DELETION	UNBAL	chr10	81370630-81371061	95883	chr10	81466508-81466837	11	1	1	1	1	81371061-81371300	81466168-81466509	ENSMUSG00000020235	Fzr1	protein_coding	ENSMUSG00000034818	Celf5	protein_coding	no_repeat_sr	0.0	0.0	no_repeat_rmsk	0.0	0.15	socrate	chr10	81371027	chr10	81466511	95484	Micro-homology: 3bp homology found! (AGG)	2	2	44.0	2	2	35.0	no_normal	delly	chr10	81371027	chr10	81466507	PRECISE	DEL	SOMATIC_delly
261T	INTRA	INVERSION	UNBAL	chr5	127294001-127294334	6526756	chr5	133820723-133821024	11	1	1	-	1	127293665-127294002	133820355-133820724	ENSMUSG00000034324	Tmem132c	protein_coding	.	.	.	repeat2_sr	0.0	0.7	repeat2_rmsk	0.0	0.84	socrate	chr5	127294001	chr5	133820723	6526722	short SC cluster	2	1	25.0	0	3	60.0	no_normal	delly	chr5	127293996	chr5	133820722	PRECISE	INV	GERMLINE_delly
261T	INTRA	DELETION	UNBAL	chr14	53961258-53961654	161849	chr14	54123137-54123369	10	1	1	1	1	53961654-53961928	54122700-54123138	.	*Trdv2-2	TR_V_gene	ENSMUSG00000104658	*Cd	antisense	no_repeat_sr	0.0	0.0	no_repeat_rmsk	0.0	0.0	socrate	chr14	53961602	chr14	54123137	161535	short SC cluster	0	3	60.0	2	3	22.0	no_normal	delly	chr14	53961597	chr14	54123151	IMPRECISE	DEL	SOMATIC_delly
261T	INTRA	LARGE_DUPLI	UNBAL	chr17	28142615-28142947	256993	chr17	28399619-28400064	8	1	1	1	1	28142278-28142616	28400064-28400289	ENSMUSG00000038677	Scube3	protein_coding	ENSMUSG00000024222	Fkbp5	protein_coding	no_repeat_sr	0.14	0.0	no_repeat_rmsk	0.0	0.0	socrate	chr17	28142612	chr17	28400009	257397	Micro-homology: 2bp homology found! (CC)	3	0	42.666668	3	2	44.0	no_normal	delly	chr17	28142609	chr17	28400009	PRECISE	DUP	SOMATIC_delly
261T	INTRA	LARGE_DUPLI	UNBAL	chr4	85869388-85869734	930617	chr4	86800019-86800455	8	1	1	1	1	85869065-85869389	86800455-86800689	.	*.	.	ENSMUSG00000038024	Dennd4c	protein_coding	no_repeat_sr	0.0	0.0	repeat1_rmsk	0.96	0.23	socrate	chr4	85869391	chr4	86800445	931054	unpaired	1	44.0	.	.	.	.	.	delly	chr4	85869458	chr4	86800441	IMPRECISE	DUP	GERMLINE_delly
261T	INTRA	LARGE_DUPLI	UNBAL	chr5	28892172-28892705	97627040	chr5	126519320-126519672	8	1	1	1	1	28892036-28892173	126519672-126519990	ENSMUSG00000097726	*9530036O11Rik	antisense	.	.	.	no_repeat_sr	0.0	0.0	no_repeat_rmsk	0.0	0.59	socrate	chr5	28892173	chr5	126519628	97627455	Micro-homology: 1bp homology found! (A)	2	3	44.0	1	0	40.0	no_normal	delly	chr5	28892171	chr5	126519628	PRECISE	DUP	SOMATIC_delly
261T	INTRA	LARGE_DUPLI	UNBAL	chr6	43772846-43773238	47359	chr6	43820264-43820591	8	1	1	1	1	43772569-43772847	43820591-43820934	.	.	.	.	.	.	no_repeat_sr	0.0	0.0	no_repeat_rmsk	0.33	0.39	socrate	chr6	43772780	chr6	43820552	47772	unpaired	1	44.0	.	.	.	.	.	delly	chr6	43772846	chr6	43820509	IMPRECISE	DUP	GERMLINE_delly
261T	INTRA	LARGE_DUPLI	UNBAL	chr7	63134131-63134514	33395	chr7	63167455-63168016	8	1	1	1	1	63133845-63134132	63168016-63168125	ENSMUSG00000030525	Chrna7	protein_coding	ENSMUSG00000030525	Chrna7	protein_coding	no_repeat_sr	0.0	0.0	no_repeat_rmsk	0.23	0.0	socrate	chr7	63134133	chr7	63167968	33835	Micro-homology: 2bp homology found! (TC)	1	0	44.0	1	1	44.0	no_normal	delly	chr7	63134130	chr7	63167968	PRECISE	DUP	GERMLINE_delly
261T	INTRA	DELETION	UNBAL	chr2	173453547-173453893	72099	chr2	173525634-173525940	7	1	1	1	1	173453893-173454217	173525271-173525635	.	*.	.	ENSMUSG00000027518	1700021F07Rik	protein_coding	no_repeat_sr	0.0	0.0	no_repeat_rmsk	0.0	0.0	no_socrate	.	.	.	.	.	.	.	.	.	.	.	.	.	delly	chr2	173453894	chr2	173525639	IMPRECISE	DEL	SOMATIC_delly
261T	INTRA	DELETION	UNBAL	chr2	72299349-72299819	353528	chr2	72652910-72653282	7	1	1	1	1	72299819-72300019	72652613-72652911	ENSMUSG00000004085	Zak	protein_coding	.	.	.	no_repeat_sr	0.0	0.0	no_repeat_rmsk	0.17	0.0	socrate	chr2	72299786	chr2	72652913	353127	Micro-homology: 3bp homology found! (TAG)	2	0	44.0	1	1	44.0	no_normal	delly	chr2	72299786	chr2	72652909	PRECISE	DEL	GERMLINE_delly
261T	INTRA	DELETION	UNBAL	chr9	110120304-110120530	108549	chr9	110228635-110229085	7	1	1	1	1	110120530-110120974	110228416-110228636	ENSMUSG00000032481	Smarcc1	protein_coding	ENSMUSG00000032481	Smarcc1	protein_coding	repeat1_sr	0.51	0.0	no_repeat_rmsk	0.13	0.2	socrate	chr9	110120501	chr9	110228635	108134	short SC cluster	0	3	60.0	4	1	40.75	no_normal	delly	chr9	110120501	chr9	110228631	PRECISE	DEL	SOMATIC_delly
261T	INTRA	DELETION	UNBAL	chr5	124194035-124194476	23205	chr5	124217173-124217601	6	1	1	1	1	124194476-124194705	124216932-124217174	ENSMUSG00000029406	Pitpnm2	protein_coding	ENSMUSG00000029406	Pitpnm2	protein_coding	no_repeat_sr	0.0	0.12	no_repeat_rmsk	0.24	0.27	socrate	chr5	124194425	chr5	124217175	22750	Micro-homology: 2bp homology found! (GA)	1	0	44.0	1	0	35.0	no_normal	delly	chr5	124194425	chr5	124217172	PRECISE	DEL	GERMLINE_delly
261T	INTRA	LARGE_DUPLI	UNBAL	chr15	22052224-22052628	263832	chr15	22316177-22316409	6	1	1	1	1	22051959-22052225	22316409-22316847	.	.	.	.	.	.	no_repeat_sr	0.0	0.0	repeat2_rmsk	0.2	0.95	socrate	chr15	22052225	chr15	22316433	264208	unequal distances of realigned breakpoint to anchor breakpoint: 0 v 1	2	0	44.0	1	0	44.0	no_normal	delly	chr15	22052223	chr15	22316433	PRECISE	DUP	GERMLINE_delly
261T	INTRA	DELETION	UNBAL	chr16	81553700-81554029	4004	chr16	81557641-81558071	5	1	1	1	1	81554029-81554370	81557402-81557642	ENSMUSG00000022762	Ncam2	protein_coding	ENSMUSG00000022762	Ncam2	protein_coding	no_repeat_sr	0.0	0.0	repeat2_rmsk	0.0	1.0	socrate	chr16	81554029	chr16	81557641	3612	Inserted sequence: CTTATTATAC	1	1	36.0	1	0	41.0	no_normal	delly	chr16	81554029	chr16	81557640	PRECISE	DEL	GERMLINE_delly
261T	INTRA	LARGE_DUPLI	UNBAL	chr10	81011897-81012189	363982	chr10	81376000-81376245	5	1	1	1	1	81011520-81011898	81376245-81376670	ENSMUSG00000048240	Gng7	protein_coding	ENSMUSG00000020235	Fzr1	protein_coding	no_repeat_sr	0.0	0.0	repeat2_rmsk	0.0	0.87	socrate	chr10	81011903	chr10	81376300	364397	unpaired	1	44.0	.	.	.	.	.	delly	chr10	81011897	chr10	81376295	PRECISE	DUP	GERMLINE_delly
261T	INTRA	LARGE_DUPLI	UNBAL	chr16	84395554-84395862	463736	chr16	84859416-84859676	5	1	1	1	1	84395193-84395555	84859676-84860086	.	.	.	ENSMUSG00000008976	Gabpa	protein_coding	no_repeat_sr	0.11	0.0	no_repeat_rmsk	0.7	0.0	socrate	chr16	84395447	chr16	84859674	464227	Micro-homology: 1bp homology found! (A)	1	1	44.0	2	0	44.0	no_normal	delly	chr16	84395445	chr16	84859674	PRECISE	DUP	GERMLINE_delly
261T	INTRA	DELETION	UNBAL	chr10	8584862-8585125	85370338	chr10	93955106-93955460	4	1	1	1	1	8585125-8585532	93954791-93955107	.	*.	.	ENSMUSG00000036099	Vezt	protein_coding	no_repeat_sr	0.0	0.0	repeat2_rmsk	0.25	1.0	socrate	chr10	8585078	chr10	93955043	85369965	unpaired	1	36.0	.	.	.	.	.	delly	chr10	8585024	chr10	93955106	IMPRECISE	DEL	GERMLINE_delly
261T	INTRA	LARGE_DUPLI	UNBAL	chr16	88210078-88210305	621694	chr16	88831876-88832123	3	1	1	1	1	88209636-88210079	88832123-88832546	.	.	.	.	.	.	no_repeat_sr	0.0	0.0	no_repeat_rmsk	0.0	0.63	socrate	chr16	88210044	chr16	88832267	622223	unpaired	1	42.0	.	.	.	.	.	delly	chr16	88210131	chr16	88832124	IMPRECISE	DUP	GERMLINE_delly
264T	INTRA	INVERSION	UNBAL	chr12	113096201-113096678	21697	chr12	113117882-113118315	50	1	1	-	1	113096068-113096202	113117705-113117883	.	.	.	ENSMUSG00000021144	Mta1	protein_coding	no_repeat_sr	0.0	0.0	no_repeat_rmsk	0.17	0.11	socrate	chr12	113096202	chr12	113117882	21680	Blunt-end joining	16	7	43.5625	15	14	38.933334	no_normal	delly	chr12	113096201	chr12	113117881	PRECISE	INV	SOMATIC_delly
264T	INTRA	DELETION	UNBAL	chr12	112968417-112969001	250496	chr12	113219055-113219443	43	1	0.97	1	0.977	112969001-112969028	113218833-113219056	ENSMUSG00000011158	Brf1	protein_coding	.	.	.	no_repeat_sr	0.0	0.07	repeat2_rmsk	0.0	1.0	socrate	chr12	112968941	chr12	113219055	250114	Inserted sequence: TCCACTCC	10	6	40.1	11	8	21.90909	no_normal	delly	chr12	112968941	chr12	113219054	PRECISE	DEL	SOMATIC_delly
264T	INTRA	DELETION	UNBAL	chr16	32038119-32038746	27041	chr16	32065339-32065808	40	1	1	1	1	32038746-32038730	32065198-32065340	ENSMUSG00000022781	Pak2	protein_coding	ENSMUSG00000022781	Pak2	protein_coding	no_repeat_sr	0.0	0.07	no_repeat_rmsk	0.72	0.7	socrate	chr16	32038685	chr16	32065343	26658	Micro-homology: 4bp homology found! (TACA)	1	4	11.0	6	12	44.0	no_normal	delly	chr16	32038685	chr16	32065338	PRECISE	DEL	SOMATIC_delly
264T	INTRA	LARGE_DUPLI	UNBAL	chr12	51571245-51571576	37004	chr12	51608189-51608697	32	1	1	1	1	51570966-51571246	51608697-51608800	.	*.	.	ENSMUSG00000020954	Strn3	protein_coding	no_repeat_sr	0.15	0.0	no_repeat_rmsk	0.15	0.31	socrate	chr12	51571248	chr12	51608637	37389	Micro-homology: 3bp homology found! (AAT)	12	2	36.0	8	10	43.625	no_normal	delly	chr12	51571244	chr12	51608637	PRECISE	DUP	SOMATIC_delly
264T	INTRA	INVERSION	UNBAL	chr12	113227853-113228280	1603	chr12	113229424-113229889	32	0.94	1	-	0.941	113228280-113228464	113229889-113230035	.	. (cRSS)	.	.	*. (cRSS)	.	repeat2_sr	0.0	1.0	no_repeat_rmsk	0.0	0.76	socrate	chr12	113228222	chr12	113229833	1611	Micro-homology: 2bp homology found! (TG)	15	13	42.6	8	12	34.125	no_normal	delly	chr12	113228236	chr12	113229846	IMPRECISE	INV	GERMLINE_delly
264T	INTRA	DELETION	UNBAL	chr12	113087678-113088138	2800	chr12	113090523-113090803	28	1	1	1	1	113088138-113088289	113090193-113090524	ENSMUSG00000012211	Tex22	protein_coding	.	*.	.	no_repeat_sr	0.0	0.0	no_repeat_rmsk	0.0	0.0	socrate	chr12	113088083	chr12	113090524	2441	Inserted sequence: CCCGGG	8	5	40.75	6	7	41.833332	no_normal	delly	chr12	113088083	chr12	113090523	PRECISE	DEL	SOMATIC_delly
264T	INTRA	DELETION	UNBAL	chr19	32596337-32596718	328381	chr19	32924659-32925026	26	1	1	1	1	32596718-32596948	32924416-32924660	.	.	.	.	.	.	no_repeat_sr	0.0	0.0	repeat2_rmsk	0.0	1.0	socrate	chr19	32596656	chr19	32924663	328007	Micro-homology: 4bp homology found! (GAGA)	7	5	41.42857	11	1	42.81818	no_normal	delly	chr19	32596656	chr19	32924658	PRECISE	DEL	SOMATIC_delly
264T	INTRA	INS_FRAGMT	BAL	chr11	78081593-78081795	17953910	chr11	96035450-96036042	26	1	1	-	1	78081176-78081594 78081795-78082230	96035788-96035750	.	.	.	ENSMUSG00000006058	Snf8	protein_coding	no_repeat_sr	0.0	0.0	repeat1_rmsk	0.99	0.55	socrate	chr11	78081593	chr11	96035736	17954143	short SC cluster	0	2	29.0	1	3	44.0	no_normal	delly	chr11	78081592	chr11	96035736	PRECISE	DUP	SOMATIC_delly
264T	INTRA	INVERSION	UNBAL	chr12	113085948-113086269	4598	chr12	113090523-113090842	24	1	1	-	1	113086269-113086559	113090842-113091134	ENSMUSG00000012211	Tex22	protein_coding	.	.	.	no_repeat_sr	0.0	0.0	no_repeat_rmsk	0.0	0.0	socrate	chr12	113086209	chr12	113090788	4579	Micro-homology: 3bp homology found! (CTT)	6	10	43.0	5	5	43.2	no_normal	delly	chr12	113086209	chr12	113090791	PRECISE	INV	SOMATIC_delly
264T	INTRA	DELETION	UNBAL	chr19	32703908-32704392	123686	chr19	32827655-32828123	23	1	1	1	1	32704392-32704519	32827513-32827656	ENSMUSG00000013662	Atad1	protein_coding	.	*.	.	no_repeat_sr	0.21	0.08	no_repeat_rmsk	0.76	0.58	socrate	chr19	32704336	chr19	32827657	123321	Micro-homology: 2bp homology found! (CA)	6	1	43.0	5	6	44.0	no_normal	delly	chr19	32704336	chr19	32827654	PRECISE	DEL	SOMATIC_delly
264T	INTRA	DELETION	UNBAL	chr16	31401595-31402052	898728	chr16	32300333-32300680	20	1	1	1	1	31402052-31402206	32300070-32300334	.	.	.	ENSMUSG00000014074	Rnf168	protein_coding	no_repeat_sr	0.0	0.0	no_repeat_rmsk	0.36	0.13	socrate	chr16	31401982	chr16	32300333	898351	Inserted sequence: AAATGTTAATTTCAAATGTTAATTTCAAATACTA	7	9	22.0	3	5	14.333333	no_normal	delly	chr16	31401982	chr16	32300323	PRECISE	DEL	SOMATIC_delly
264T	INTRA	INVERSION	UNBAL	chr12	113134161-113134556	2823	chr12	113137014-113137407	17	1	1	-	1	113134556-113134772	113137407-113137625	ENSMUSG00000021144	*Mta1	protein_coding	.	*.	.	no_repeat_sr	0.0	0.0	no_repeat_rmsk	0.0	0.06	socrate	chr12	113134498	chr12	113137345	2847	Micro-homology: 1bp homology found! (T)	4	5	44.0	5	2	44.0	no_normal	delly	chr12	113134498	chr12	113137346	PRECISE	INV	GERMLINE_delly
264T	INTRA	INVERSION	UNBAL	chr19	3806795-3807108	5107	chr19	3811864-3812241	15	1	1	-	1	3806498-3806796	3811631-3811865	ENSMUSG00000045098	*Suv420h1	protein_coding	ENSMUSG00000045098	Suv420h1	protein_coding	no_repeat_sr	0.0	0.0	no_repeat_rmsk	0.04	0.0	socrate	chr19	3806795	chr19	3811864	5069	Inserted sequence: AG	7	3	42.857143	5	7	43.6	no_normal	delly	chr19	3806794	chr19	3811863	PRECISE	INV	SOMATIC_delly
264T	INTRA	DELETION	UNBAL	chr9	115148863-115149249	79411	chr9	115228250-115228555	14	1	1	1	1	115149249-115149474	115227945-115228251	ENSMUSG00000040875	Osbpl10	protein_coding	ENSMUSG00000040875	*Osbpl10	protein_coding	no_repeat_sr	0.0	0.0	no_repeat_rmsk	0.0	0.23	socrate	chr9	115149201	chr9	115228250	79049	Inserted sequence: CAGAACGACATCCTGGGCAGAACG	4	4	27.5	5	1	14.0	no_normal	delly	chr9	115149201	chr9	115228238	PRECISE	DEL	SOMATIC_delly
264T	INTRA	INVERSION	UNBAL	chr12	112718303-112718666	9421	chr12	112727713-112728110	14	1	1	-	1	112718666-112718914	112728110-112728324	.	.	.	ENSMUSG00000072825	Cep170b	protein_coding	no_repeat_sr	0.0	0.0	no_repeat_rmsk	0.68	0.18	socrate	chr12	112718617	chr12	112728087	9470	Micro-homology: 2bp homology found! (TG)	2	1	44.0	3	6	44.0	no_normal	delly	chr12	112718617	chr12	112728089	PRECISE	INV	GERMLINE_delly
264T	INTRA	INVERSION	UNBAL	chr12	42051903-42052122	70681164	chr12	112733007-112733326	10	1	1	-	1	42051512-42051904	112732716-112733008	.	.	.	ENSMUSG00000072825	Cep170b	protein_coding	no_repeat_sr	0.0	0.0	no_repeat_rmsk	0.71	0.0	socrate	chr12	42051907	chr12	112733011	70681104	Micro-homology: 4bp homology found! (AGCA)	3	1	44.0	4	3	44.0	no_normal	delly	chr12	42051906	chr12	112733006	PRECISE	INV	GERMLINE_delly
264T	INTRA	DELETION	UNBAL	chr12	111484293-111484569	1056728	chr12	112540893-112541252	9	1	1	1	1	111484569-111484904	112540642-112540894	.	.	.	.	.	.	no_repeat_sr	0.0	0.08	no_repeat_rmsk	0.27	0.12	socrate	chr12	111484542	chr12	112540893	1056351	Inserted sequence: CCTGAC	2	0	31.0	2	1	35.0	no_normal	delly	chr12	111484542	chr12	112540892	PRECISE	DEL	GERMLINE_delly
264T	INTRA	DELETION	UNBAL	chr14	53743347-53743729	426559	chr14	54169844-54170249	9	1	1	1	1	53743729-53743958	54169639-54169845	ENSMUSG00000076855	*Trav16	TR_V_gene	ENSMUSG00000076883	*Traj48	TR_J_gene	no_repeat_sr	0.0	0.0	no_repeat_rmsk	0.0	0.0	socrate	chr14	53743682	chr14	54169821	426139	Inserted sequence: AGCAGGGG	1	0	14.0	3	1	36.666668	no_normal	delly	chr14	53743682	chr14	54169820	PRECISE	DEL	SOMATIC_delly
264T	INTRA	INVERSION	UNBAL	chr5	121279360-121279560	14143	chr5	121293459-121293782	9	1	1	-	1	121278950-121279361	121293172-121293460	ENSMUSG00000042744	Gm15800	protein_coding	ENSMUSG00000042744	Gm15800	protein_coding	no_repeat_sr	0.0	0.0	repeat2_rmsk	0.0	0.97	socrate	chr5	121279341	chr5	121293459	14118	unpaired	1	16.0	.	.	.	.	.	delly	chr5	121279400	chr5	121293459	IMPRECISE	INV	SOMATIC_delly
264T	INTRA	DELETION	UNBAL	chr10	47410243-47410548	51942	chr10	47462114-47462383	9	1	0.9	1	0.9	47410548-47410854	47461773-47462115	.	*.	.	.	.	.	no_repeat_sr	0.0	0.0	no_repeat_rmsk	0.0	0.03	socrate	chr10	47410475	chr10	47462114	51639	Inserted sequence: TAATAATTTTACAAGTAAGTCT	2	2	17.0	4	1	30.5	no_normal	delly	chr10	47410478	chr10	47462113	PRECISE	DEL	SOMATIC_delly
264T	INTRA	DELETION	UNBAL	chr17	51652277-51652678	56144	chr17	51708420-51708668	7	1	1	1	1	51652678-51652888	51708058-51708421	.	.	.	.	.	.	no_repeat_sr	0.0	0.0	no_repeat_rmsk	0.06	0.0	socrate	chr17	51652636	chr17	51708420	55784	Inserted sequence: ATCCCT	2	1	43.0	3	0	26.0	no_normal	delly	chr17	51652639	chr17	51708419	PRECISE	DEL	SOMATIC_delly
264T	INTRA	DELETION	UNBAL	chr5	56370939-56371277	6224	chr5	56377092-56377370	7	1	1	1	1	56371277-56371550	56376760-56377093	.	.	.	.	.	.	no_repeat_sr	0.0	0.0	no_repeat_rmsk	0.51	0.0	socrate	chr5	56371212	chr5	56377084	5872	Micro-homology: 6bp homology found! (ATATTA)	5	1	44.0	6	2	44.0	no_normal	delly	chr5	56371212	chr5	56377077	PRECISE	DEL	SOMATIC_delly
264T	INTRA	INVERSION	UNBAL	chr6	109528811-109529052	4175	chr6	109532946-109533246	5	1	1	-	1	109528442-109528812	109532636-109532947	.	.	.	.	.	.	no_repeat_sr	0.0	0.0	no_repeat_rmsk	0.0	0.0	socrate	chr6	109528811	chr6	109532946	4135	Unequal inserted sequence: TGAAATGAG v TGAAATGAT	1	0	24.0	1	0	41.0	no_normal	delly	chr6	109528825	chr6	109532946	IMPRECISE	INV	GERMLINE_delly
264T	INTRA	INVERSION	UNBAL	chr1	85323484-85324094	329732	chr1	85653340-85653957	3	1	1	-	1	85323484-85323495	85653347-85653351	ENSMUSG00000091199	*Gm2619	transcribed_unprocessed_pseudogene	ENSMUSG00000026222	*Sp100	protein_coding	no_repeat_sr	0.07	0.23	repeat2_rmsk	0.75	0.86	no_socrate	.	.	.	.	.	.	.	.	.	.	.	.	.	delly	chr1	85324036	chr1	85653303	PRECISE	INV	GERMLINE_delly
378T	INTRA	INVERSION	UNBAL	chr19	32779792-32780376	41477	chr19	32821253-32821885	63	1	1	-	1	32780376-32780450	32821885-32821911	ENSMUSG00000013663	Pten	protein_coding	ENSMUSG00000013663	Pten	protein_coding	no_repeat_sr	0.04	0.0	no_repeat_rmsk	0.45	0.0	socrate	chr19	32780322	chr19	32821838	41516	Micro-homology: 3bp homology found! (GTG)	11	7	40.363636	20	10	44.0	no_normal	delly	chr19	32780322	chr19	32821841	PRECISE	INV	SOMATIC_delly
378T	INTRA	DELETION	UNBAL	chr11	63066255-63066750	1759	chr11	63068057-63068493	56	1	0.94	1	0.949	63066750-63066913	63067836-63068058	ENSMUSG00000042189	Tekt3	protein_coding	ENSMUSG00000042189	Tekt3	protein_coding	no_repeat_sr	0.06	0.0	repeat1_rmsk	0.81	0.65	socrate	chr11	63066704	chr11	63068059	1355	Micro-homology: 2bp homology found! (AT)	7	9	38.57143	12	10	44.0	no_normal	delly	chr11	63066704	chr11	63068056	PRECISE	DEL	SOMATIC_delly
378T	INTRA	DELETION	UNBAL	chr12	113424357-113425376	5625	chr12	113430532-113430956	48	1	0.85	1	0.857	113425376-113425015	113430299-113430533	.	Igh intron	.	ENSMUSG00000094028	*Ighd4-1	IG_D_gene	repeat1_sr	1.0	0.0	repeat1_rmsk	1.0	0.0	socrate	chr12	113425322	chr12	113430532	5210	Inserted sequence: ATA	17	3	36.941177	12	10	43.416668	no_normal	delly	chr12	113425322	chr12	113430531	PRECISE	DEL	SOMATIC_delly
378T	INTRA	DELETION	UNBAL	chr18	49980473-49980936	38345	chr18	50018828-50019219	35	1	1	1	1	49980936-49981131	50018562-50018829	ENSMUSG00000062210	Tnfaip8	protein_coding	ENSMUSG00000062210	*Tnfaip8	protein_coding	no_repeat_sr	0.0	0.0	no_repeat_rmsk	0.0	0.35	socrate	chr18	49980890	chr18	50018828	37938	Inserted sequence: GC	6	7	44.0	6	6	43.666668	no_normal	delly	chr18	49980890	chr18	50018827	PRECISE	DEL	SOMATIC_delly
378T	INTRA	DELETION	UNBAL	chr14	53047509-53047866	1170401	chr14	54217837-54218356	33	1	1	1	1	53047866-53048167	54217699-54217838	ENSMUSG00000076796	*Trav16d-dv11	TR_V_gene	ENSMUSG00000076926	*Traj2	TR_J_gene	no_repeat_sr	0.0	0.0	no_repeat_rmsk	0.0	0.33	socrate	chr14	53047818	chr14	54217837	1170019	Inserted sequence: TGGGT	4	3	20.25	5	7	42.6	no_normal	delly	chr14	53047818	chr14	54217836	PRECISE	DEL	SOMATIC_delly
378T	INTRA	DELETION	UNBAL	chr13	19190481-19190967	19826	chr13	19210345-19210784	32	1	1	1	1	19190967-19191139	19210127-19210346	ENSMUSG00000105715	*Trgv6	TR_V_gene	ENSMUSG00000104962	*Trgj1	TR_J_gene	no_repeat_sr	0.0	0.0	no_repeat_rmsk	0.0	0.0	socrate	chr13	19190929	chr13	19210345	19416	Inserted sequence: TA	7	5	44.0	4	3	25.75	no_normal	delly	chr13	19190929	chr13	19210344	PRECISE	DEL	SOMATIC_delly
378T	INTRA	DELETION	UNBAL	chr6	41047599-41048036	495842	chr6	41543456-41543924	32	1	1	1	1	41048036-41048257	41543267-41543457	ENSMUSG00000076462	*Trbv2	TR_V_gene	ENSMUSG00000076496	*Trbj2-5	TR_J_gene	no_repeat_sr	0.0	0.0	no_repeat_rmsk	0.0	0.0	socrate	chr6	41047983	chr6	41543456	495473	Inserted sequence: CCTCTCCCCCCCTCCCCCCGA	2	4	22.0	1	7	9.0	no_normal	delly	chr6	41047983	chr6	41543455	PRECISE	DEL	SOMATIC_delly
378T	INTRA	DELETION	UNBAL	chr12	113428182-113428612	47231	chr12	113475402-113475791	32	1	0.96	1	0.97	113428612-113428840	113475134-113475403	.	*Ighj4	IG_J_gene	ENSMUSG00000096568	*Ighd2-3	IG_D_gene	no_repeat_sr	0.0	0.0	no_repeat_rmsk	0.0	0.0	socrate	chr12	113428567	chr12	113475402	46835	Inserted sequence: TCCCTCTC	4	4	40.0	9	6	25.11111	no_normal	delly	chr12	113428567	chr12	113475398	PRECISE	DEL	SOMATIC_delly
378T	INTRA	DELETION	UNBAL	chr11	5183160-5183610	23704	chr11	5206867-5207254	30	1	1	1	1	5183610-5183818	5206597-5206868	.	*.	.	ENSMUSG00000020393	*Kremen1	protein_coding	no_repeat_sr	0.0	0.0	repeat2_rmsk	0.71	1.0	socrate	chr11	5183560	chr11	5206867	23307	Inserted sequence: TACC	6	4	38.0	6	4	43.5	no_normal	delly	chr11	5183560	chr11	5206863	PRECISE	DEL	SOMATIC_delly
378T	INTRA	DELETION	UNBAL	chr16	48770254-48770730	35351	chr16	48805628-48806067	29	1	0.96	1	0.967	48770730-48770912	48805410-48805629	ENSMUSG00000030775	*Trat1	protein_coding	.	*.	.	no_repeat_sr	0.0	0.0	no_repeat_rmsk	0.0	0.03	socrate	chr16	48770680	chr16	48805629	34949	Inserted sequence: TAT	7	3	43.142857	5	4	44.0	no_normal	delly	chr16	48770680	chr16	48805628	PRECISE	DEL	SOMATIC_delly
378T	INTRA	DELETION	UNBAL	chr9	28576126-28576602	60905	chr9	28637060-28637546	28	1	1	1	1	28576602-28576784	28636889-28637061	ENSMUSG00000062257	Opcml	protein_coding	ENSMUSG00000062257	Opcml	protein_coding	no_repeat_sr	0.05	0.0	no_repeat_rmsk	0.07	0.67	socrate	chr9	28576566	chr9	28637060	60494	Inserted sequence: TAC	3	6	44.0	2	2	44.0	no_normal	delly	chr9	28576566	chr9	28637059	PRECISE	DEL	SOMATIC_delly
378T	INTRA	DELETION	UNBAL	chr2	160189413-160189871	285914	chr2	160475363-160475855	27	1	1	1	1	160189871-160190071	160475198-160475364	.	.	.	.	.	.	no_repeat_sr	0.0	0.0	no_repeat_rmsk	0.02	0.0	socrate	chr2	160189841	chr2	160475363	285522	Inserted sequence: TCCTTCT	5	5	26.4	4	4	36.75	no_normal	delly	chr2	160189844	chr2	160475362	PRECISE	DEL	SOMATIC_delly
378T	INTRA	DELETION	UNBAL	chr16	70582461-70582943	4126	chr16	70586646-70587042	26	1	0.96	1	0.963	70582943-70583119	70586385-70586647	.	.	.	.	.	.	no_repeat_sr	0.0	0.0	repeat2_rmsk	0.0	1.0	socrate	chr16	70582918	chr16	70586649	3731	Micro-homology: 3bp homology found! (GTT)	7	6	44.0	5	5	44.0	no_normal	delly	chr16	70582918	chr16	70586645	PRECISE	DEL	SOMATIC_delly
378T	INTRA	DELETION	UNBAL	chr6	41188565-41189028	354787	chr6	41543369-41543707	25	1	1	1	1	41189028-41189223	41543050-41543370	ENSMUSG00000076476	*Trbv20	TR_V_gene	ENSMUSG00000076495	*Trbj2-4	TR_J_gene	no_repeat_sr	0.0	0.0	no_repeat_rmsk	0.0	0.0	socrate	chr6	41188976	chr6	41543373	354397	Micro-homology: 4bp homology found! (ACAC)	3	3	44.0	4	5	44.0	no_normal	delly	chr6	41188976	chr6	41543368	PRECISE	DEL	SOMATIC_delly
378T	INTRA	DELETION	UNBAL	chr7	89979397-89979799	159280	chr7	90138615-90139020	25	1	1	1	1	89979799-89980055	90138363-90138616	ENSMUSG00000030619	*Eed	protein_coding	ENSMUSG00000039361	Picalm	protein_coding	no_repeat_sr	0.08	0.0	no_repeat_rmsk	0.08	0.0	socrate	chr7	89979748	chr7	90138615	158867	Inserted sequence: GCGCAGT	3	5	42.0	7	0	35.857143	no_normal	delly	chr7	89979748	chr7	90138609	PRECISE	DEL	SOMATIC_delly
378T	INTRA	DELETION	UNBAL	chr1	165588772-165589209	53206	chr1	165641948-165642324	24	1	1	1	1	165589209-165589430	165641667-165641949	.	*.	.	.	*.	.	no_repeat_sr	0.0	0.0	no_repeat_rmsk	0.41	0.14	socrate	chr1	165589160	chr1	165641944	52784	unequal distances of realigned breakpoint to anchor breakpoint: 4 v 0	6	5	41.0	5	2	43.0	no_normal	delly	chr1	165589159	chr1	165641942	PRECISE	DEL	SOMATIC_delly
378T	INTRA	DELETION	UNBAL	chr11	11690635-11691074	35986	chr11	11726651-11727034	22	1	0.95	1	0.957	11691074-11691293	11726377-11726652	ENSMUSG00000018654	*Ikzf1	protein_coding	ENSMUSG00000018654	*Ikzf1	protein_coding	no_repeat_sr	0.0	0.1	no_repeat_rmsk	0.0	0.1	socrate	chr11	11691038	chr11	11726651	35613	Inserted sequence: CGG	8	3	36.25	6	2	43.166668	no_normal	delly	chr11	11691041	chr11	11726650	PRECISE	DEL	SOMATIC_delly
378T	INTRA	INVERSION	UNBAL	chr19	32806268-32806635	16043	chr19	32822403-32822544	18	1	1	-	1	32805978-32806269	32821887-32822404	ENSMUSG00000013663	Pten	protein_coding	ENSMUSG00000013663	Pten	protein_coding	no_repeat_sr	0.0	0.27	no_repeat_rmsk	0.0	0.3	socrate	chr19	32806166	chr19	32822403	16237	Unequal inserted sequence: CATTGAA v TGAA	8	0	39.125	1	15	14.0	no_normal	delly	chr19	32806165	chr19	32822402	PRECISE	INV	SOMATIC_delly
378T	INTRA	DELETION	UNBAL	chr7	28441533-28441840	45536	chr7	28486999-28487334	13	1	1	1	1	28441840-28442191	28486677-28487000	ENSMUSG00000109336	*Samd4b	protein_coding	ENSMUSG00000109336	*Samd4b	protein_coding	no_repeat_sr	0.0	0.0	no_repeat_rmsk	0.18	0.45	socrate	chr7	28441814	chr7	28486999	45185	short SC cluster	0	6	60.0	1	1	36.0	no_normal	delly	chr7	28441814	chr7	28486998	PRECISE	DEL	GERMLINE_delly
378T	INTRA	LARGE_DUPLI	UNBAL	chr2	26453818-26454000	21043	chr2	26474901-26475206	4	1	1	1	1	26453343-26453829	26475206-26475569	ENSMUSG00000086714	0610009E02Rik	processed_transcript	ENSMUSG00000026923	Notch1	protein_coding	no_repeat_sr	0.0	0.0	no_repeat_rmsk	0.22	0.0	no_socrate	.	.	.	.	.	.	.	.	.	.	.	.	.	delly	chr2	26453828	chr2	26475207	IMPRECISE	DUP	GERMLINE_delly
378T	INTRA	DELETION	UNBAL	chr14	53132868-53133050	1085137	chr14	54217822-54218150	3	1	1	1	1	53133050-53133536	54217493-54217833	.	*Trav6n-6	TR_V_gene	ENSMUSG00000076926	*Traj2	TR_J_gene	no_repeat_sr	0.0	0.0	no_repeat_rmsk	0.0	0.12	socrate	chr14	53133135	chr14	54217836	1084701	short SC cluster	0	4	60.0	2	0	44.0	no_normal	delly	chr14	53133132	chr14	54217834	PRECISE	DEL	SOMATIC_delly
16166T	INTER	TRANSLOC	UNBAL	chr5	119812867-119813349	-	chr9	20480562-20481165	27	1	1	-	1	119813349-119813653	20480380-20480563	.	.	.	ENSMUSG00000059475	Zfp426	protein_coding	no_repeat_sr	0.0	0.31	no_repeat_rmsk	0.26	0.43	socrate	chr5	119813291	chr9	20480563	-	Micro-homology: 1bp homology found! (T)	8	10	44.0	9	5	41.77778	no_normal	delly	chr5	119813273	chr9	20480559	IMPRECISE	TRA	SOMATIC_delly
16166T	INTER	INV_TRANSLOC	UNBAL	chr5	119912556-119912900	-	chr9	40015824-40016459	26	0.74	1	-	0.743	119912115-119912557	40015674-40015825	.	.	.	.	.	.	no_repeat_sr	0.29	0.0	repeat2_rmsk	0.31	1.0	socrate	chr5	119912559	chr9	40015828	-	Micro-homology: 3bp homology found! (AGA)	9	4	44.0	12	4	33.166668	no_normal	delly	chr5	119912558	chr9	40015824	PRECISE	TRA	SOMATIC_delly
16166T	INTRA	DELETION	UNBAL	chr9	20528273-20528825	4792294	chr9	25320604-25321206	48	1	1	1	1	20528825-20529059	25320421-25320605	ENSMUSG00000097469	Gm26733	lincRNA	.	.	.	no_repeat_sr	0.09	0.0	no_repeat_rmsk	0.63	0.14	socrate	chr9	20528779	chr9	25320604	4791825	short SC cluster	0	9	60.0	3	2	44.0	no_normal	delly	chr9	20528781	chr9	25320603	PRECISE	DEL	SOMATIC_delly
16166T	INTRA	LARGE_DUPLI	UNBAL	chr9	20530763-20531246	19484546	chr9	40015270-40015831	28	1	1	1	1	20530461-20530764	40015831-40016056	ENSMUSG00000097469	Gm26733	lincRNA	.	.	.	no_repeat_sr	0.06	0.0	repeat2_rmsk	0.56	1.0	socrate	chr9	20530765	chr9	40015794	19485029	short SC cluster	2	3	44.0	0	3	60.0	no_normal	delly	chr9	20530762	chr9	40015792	PRECISE	DUP	SOMATIC_delly
16166T	INTRA	INVERSION	UNBAL	chr9	16799036-16799525	4454779	chr9	21253796-21254308	26	1	1	-	1	16799525-16799822	21254308-21254582	.	.	.	.	.	.	no_repeat_sr	0.0	0.07	no_repeat_rmsk	0.41	0.47	socrate	chr9	16799473	chr9	21254246	4454773	Micro-homology: 2bp homology found! (AA)	10	3	44.0	3	5	42.333332	no_normal	delly	chr9	16799473	chr9	21254248	PRECISE	INV	SOMATIC_delly
16166T	INTRA	INVERSION	UNBAL	chr9	47267691-47268306	9508	chr9	47277146-47277758	24	1	1	-	1	47267521-47267692	47276973-47277147	.	.	.	.	.	.	no_repeat_sr	0.0	0.0	no_repeat_rmsk	0.0	0.0	socrate	chr9	47267693	chr9	47277148	9455	Micro-homology: 2bp homology found! (TG)	4	3	44.0	3	4	44.0	no_normal	delly	chr9	47267692	chr9	47277145	PRECISE	INV	SOMATIC_delly
16166T	INTRA	INVERSION	UNBAL	chr9	35709618-35710181	3212982	chr9	38922608-38923115	16	1	1	-	1	35710181-35710404	38923115-38923394	.	.	.	.	.	.	no_repeat_sr	0.0	0.11	repeat1_rmsk	1.0	0.74	socrate	chr9	35710116	chr9	38923076	3212960	Inserted sequence: CC	1	1	37.0	1	2	44.0	no_normal	delly	chr9	35710116	chr9	38923076	PRECISE	INV	GERMLINE_delly
16166T	INTRA	DELETION	UNBAL	chr9	19695743-19696180	3487564	chr9	23183347-23183834	13	1	0.92	1	0.929	19696180-19696529	23183049-23183348	.	.	.	.	.	.	no_repeat_sr	0.0	0.0	both_repeat_rmsk	1.0	0.89	socrate	chr9	19696237	chr9	23183347	3487110	Inserted sequence: AG	2	0	14.0	3	1	38.666668	no_normal	delly	chr9	19696237	chr9	23183346	PRECISE	DEL	SOMATIC_delly
16166T	INTRA	INVERSION	UNBAL	chr9	36224405-36224862	5277926	chr9	41502438-41502857	9	1	1	-	1	36224077-36224406	41502072-41502439	.	.	.	ENSMUSG00000074415	2610203C20Rik	processed_transcript	no_repeat_sr	0.0	0.0	repeat1_rmsk	1.0	0.0	socrate	chr9	36224411	chr9	41502438	5278027	unpaired	2	44.0	.	.	.	.	.	delly	chr9	36224410	chr9	41502437	PRECISE	INV	SOMATIC_delly
16166T	INTRA	DELETION	UNBAL	chr2	26465139-26465730	37822	chr2	26502953-26503295	8	1	1	1	1	26465730-26465935	26502510-26502964	ENSMUSG00000026923	Notch1	protein_coding	ENSMUSG00000026923	Notch1	protein_coding	no_repeat_sr	0.0	0.0	no_repeat_rmsk	0.0	0.0	socrate	chr2	26465670	chr2	26502967	37297	Micro-homology: 1bp homology found! (T)	3	3	44.0	1	0	44.0	no_normal	delly	chr2	26465670	chr2	26502965	PRECISE	DEL	SOMATIC_delly
16152T	INTER	TRANSLOC	UNBAL	chr16	29260601-29260942	-	chr19	20495178-20495578	14	1	1	-	1	29260308-29260602	20495578-20495813	ENSMUSG00000048939	Atp13a5	protein_coding	.	.	.	no_repeat_sr	0.48	0.0	no_repeat_rmsk	0.41	0.0	socrate	chr16	29260601	chr19	20495537	-	Unequal inserted sequence: CAT v T	2	0	40.5	3	2	44.0	no_normal	delly	chr16	29260600	chr19	20495537	PRECISE	TRA	SOMATIC_delly
16152T	INTRA	DELETION	UNBAL	chr9	21508753-21509180	24313036	chr9	45821769-45822173	83	1	0.96	1	0.965	21509180-21509388	45821539-45821770	ENSMUSG00000032180	Tmed1	protein_coding	ENSMUSG00000043987	Cep164	protein_coding	no_repeat_sr	0.0	0.0	no_repeat_rmsk	0.39	0.62	socrate	chr9	21509120	chr9	45821770	24312650	Micro-homology: 1bp homology found! (A)	20	9	44.0	30	16	42.733334	no_normal	delly	chr9	21509120	chr9	45821768	PRECISE	DEL	SOMATIC_delly
16152T	INTRA	LARGE_DUPLI	UNBAL	chr9	40740623-40741094	5095235	chr9	45835783-45836326	69	1	0.98	1	0.986	40740460-40740624	45836326-45836418	ENSMUSG00000032024	Clmp	protein_coding	ENSMUSG00000098194	Gm7286	processed_pseudogene	no_repeat_sr	0.0	0.0	no_repeat_rmsk	0.73	0.0	socrate	chr9	40740625	chr9	45836260	5095635	Micro-homology: 2bp homology found! (TG)	25	11	43.6	13	14	32.0	no_normal	delly	chr9	40740622	chr9	45836260	PRECISE	DUP	SOMATIC_delly
16152T	INTRA	DELETION	UNBAL	chr9	23220858-23221395	474336	chr9	23695263-23695698	61	1	1	1	1	23221395-23221493	23695064-23695264	.	.	.	.	.	.	no_repeat_sr	0.0	0.0	no_repeat_rmsk	0.08	0.11	socrate	chr9	23221330	chr9	23695263	473933	Blunt-end joining	25	14	43.08	23	7	43.04348	no_normal	delly	chr9	23221330	chr9	23695262	PRECISE	DEL	SOMATIC_delly
16152T	INTRA	INVERSION	UNBAL	chr9	6556074-6556599	20490640	chr9	27046653-27047209	44	1	1	-	1	6556599-6556709	27047209-27047288	.	.	.	ENSMUSG00000035024	Ncapd3	protein_coding	no_repeat_sr	0.0	0.0	repeat1_rmsk	1.0	0.43	socrate	chr9	6556539	chr9	27047152	20490613	Blunt-end joining	8	6	32.0	7	9	41.42857	no_normal	delly	chr9	6556539	chr9	27047152	PRECISE	INV	SOMATIC_delly
16152T	INTRA	INV_FRAGMT	BAL	chr9	42065528-42066569	796560	chr9	42862176-42862968	44	1	1	-	1	42066080-42066416	42862658-42862629	ENSMUSG00000049313	Sorl1	protein_coding	ENSMUSG00000032017	Grik4	protein_coding	no_repeat_sr	0.31	0.0	no_repeat_rmsk	0.55	0.1	socrate	chr9	42066416	chr9	42862629	796213	Micro-homology: 1bp homology found! (T)	18	3	38.166668	12	4	44.0	no_normal	delly	chr9	42066415	chr9	42862627	PRECISE	INV	SOMATIC_delly
16152T	INTRA	DELETION	UNBAL	chr9	40439866-40440278	5397805	chr9	45837666-45838141	31	1	1	1	1	40440278-40440501	45837507-45837667	ENSMUSG00000040111	Gramd1b	protein_coding	.	.	.	no_repeat_sr	0.0	0.11	repeat1_rmsk	0.88	0.74	socrate	chr9	40440220	chr9	45837668	5397448	Micro-homology: 2bp homology found! (TG)	7	4	42.142857	11	5	38.727272	no_normal	delly	chr9	40440208	chr9	45837675	IMPRECISE	DEL	SOMATIC_delly
16152T	INTRA	INV_INS_FRAGMT	BAL	chr9	33793619-33794104	6632177	chr9	40425625-40426372	30	1	1	-	1	33793470-33793819 33793882-33794254	40426056-40426037	.	.	.	ENSMUSG00000040111	Gramd1b	protein_coding	no_repeat_sr	0.1	0.0	no_repeat_rmsk	0.43	0.28	socrate	chr9	33793827	chr9	40426046	6632219	Micro-homology: 2bp homology found! (CT)	1	5	42.0	4	3	44.0	no_normal	delly	chr9	33793827	chr9	40426048	PRECISE	INV	GERMLINE_delly
16152T	INTRA	INV_FRAGMT	BAL	chr9	10795888-10796358	22997260	chr9	33792991-33793850	26	1	1	-	1	10796232-10796144	33793410-33793622	ENSMUSG00000039488	Cntn5	protein_coding	.	.	.	no_repeat_sr	0.0	0.0	no_repeat_rmsk	0.19	0.25	socrate	chr9	10796278	chr9	33793381	22997103	Micro-homology: 1bp homology found! (A)	3	2	44.0	6	0	42.5	no_normal	delly	chr9	10796155	chr9	33793347	IMPRECISE	INV	GERMLINE_delly
16152T	INTRA	DELETION	UNBAL	chr9	27855217-27855615	11717508	chr9	39572674-39573180	25	1	0.96	1	0.962	27855615-27855852	39572546-39572675	ENSMUSG00000062257	Opcml	protein_coding	ENSMUSG00000059366	Olfr959	protein_coding	no_repeat_sr	0.09	0.0	repeat1_rmsk	0.91	0.0	socrate	chr9	27855561	chr9	39572674	11717113	Inserted sequence: TCC	4	1	21.25	8	4	38.625	no_normal	delly	chr9	27855561	chr9	39572673	PRECISE	DEL	SOMATIC_delly
16152T	INTRA	INVERSION	UNBAL	chr9	26876040-26876404	12374134	chr9	39250200-39250651	22	1	1	-	1	26875770-26876041	39250017-39250201	.	.	.	.	.	.	no_repeat_sr	0.0	0.0	repeat1_rmsk	1.0	0.08	socrate	chr9	26876040	chr9	39250200	12374160	Blunt-end joining	6	11	35.166668	7	1	44.0	no_normal	delly	chr9	26876039	chr9	39250199	PRECISE	INV	SOMATIC_delly
16152T	INTRA	DELETION	UNBAL	chr19	32765967-32766473	30612	chr19	32796635-32796939	20	1	1	1	1	32766473-32766602	32796305-32796636	ENSMUSG00000013663	Pten	protein_coding	ENSMUSG00000013663	Pten	protein_coding	no_repeat_sr	0.15	0.16	no_repeat_rmsk	0.54	0.16	socrate	chr19	32766408	chr19	32796636	30228	Micro-homology: 1bp homology found! (C)	9	2	44.0	2	1	37.5	no_normal	delly	chr19	32766408	chr19	32796634	PRECISE	DEL	SOMATIC_delly
16152T	INTRA	INVERSION	UNBAL	chr9	11367916-11368329	406139	chr9	11774009-11774468	20	1	1	-	1	11368329-11368551	11774468-11774644	.	.	.	.	.	.	no_repeat_sr	0.0	0.0	repeat2_rmsk	0.49	1.0	socrate	chr9	11368266	chr9	11774410	406144	Micro-homology: 3bp homology found! (AGG)	10	4	44.0	8	4	44.0	no_normal	delly	chr9	11368266	chr9	11774413	PRECISE	INV	SOMATIC_delly
16152T	INTRA	LARGE_DUPLI	UNBAL	chr5	15811523-15811916	452106	chr5	16263487-16264102	20	1	1	1	1	15811282-15811524	16264102-16264122	.	.	.	ENSMUSG00000040118	Cacna2d1	protein_coding	no_repeat_sr	0.0	0.0	repeat1_rmsk	1.0	0.3	socrate	chr5	15811523	chr5	16264038	452515	short SC cluster	0	3	60.0	1	0	42.0	no_normal	delly	chr5	15811522	chr5	16264038	PRECISE	DUP	SOMATIC_delly
16152T	INTRA	LARGE_DUPLI	UNBAL	chr9	10795598-10795939	28493717	chr9	39289456-39289770	20	1	0.95	1	0.952	10795305-10795599	39289770-39290091	ENSMUSG00000039488	Cntn5	protein_coding	.	.	.	no_repeat_sr	0.0	0.0	no_repeat_rmsk	0.0	0.0	socrate	chr9	10795598	chr9	39289712	28494114	Blunt-end joining	3	2	44.0	2	3	32.0	no_normal	delly	chr9	10795597	chr9	39289712	PRECISE	DUP	GERMLINE_delly
16152T	INTRA	DELETION	UNBAL	chr9	31879271-31879713	1922133	chr9	33801381-33801825	19	1	1	1	1	31879713-31879906	33801191-33801382	ENSMUSG00000032033	Barx2	protein_coding	.	.	.	no_repeat_sr	0.0	0.0	no_repeat_rmsk	0.0	0.0	socrate	chr9	31879653	chr9	33801382	1921729	Micro-homology: 1bp homology found! (A)	3	5	44.0	6	3	44.0	no_normal	delly	chr9	31879653	chr9	33801380	PRECISE	DEL	SOMATIC_delly
16152T	INTRA	INVERSION	UNBAL	chr9	26883305-26883748	19004174	chr9	45887535-45887920	18	1	1	-	1	26883748-26883940	45887920-45888170	ENSMUSG00000079644	Gm1110	protein_coding	ENSMUSG00000042790	Rnf214	protein_coding	no_repeat_sr	0.0	0.09	no_repeat_rmsk	0.0	0.6	socrate	chr9	26883676	chr9	45887878	19004202	short SC cluster	1	0	44.0	0	3	29.0	no_normal	delly	chr9	26883676	chr9	45887881	PRECISE	INV	SOMATIC_delly
16152T	INTRA	INVERSION	UNBAL	chr9	11049620-11050002	1005442	chr9	12055110-12055528	17	1	1	-	1	11049368-11049621	12054894-12055111	.	.	.	.	.	.	no_repeat_sr	0.0	0.1	repeat1_rmsk	0.81	0.37	socrate	chr9	11049620	chr9	12055110	1005490	Blunt-end joining	3	5	25.333334	12	2	42.333332	no_normal	delly	chr9	11049619	chr9	12055109	PRECISE	INV	SOMATIC_delly
16152T	INTRA	INVERSION	UNBAL	chr9	11779643-11779917	20107706	chr9	31887196-31887661	17	1	1	-	1	11779917-11780278	31887661-31887831	.	.	.	ENSMUSG00000032033	Barx2	protein_coding	no_repeat_sr	0.0	0.0	no_repeat_rmsk	0.32	0.0	socrate	chr9	11779875	chr9	31887619	20107744	Inserted sequence: TT	4	1	44.0	4	6	44.0	no_normal	delly	chr9	11779875	chr9	31887619	PRECISE	INV	GERMLINE_delly
16152T	INTRA	INVERSION	UNBAL	chr9	23825034-23825473	1761052	chr9	25586133-25586504	17	1	0.89	-	0.895	23825473-23825669	25586504-25586768	.	.	.	ENSMUSG00000036611	Eepd1	protein_coding	no_repeat_sr	0.0	0.0	repeat1_rmsk	1.0	0.0	socrate	chr9	23825410	chr9	25586468	1761058	Micro-homology: 4bp homology found! (AGAG)	2	1	34.5	8	2	44.0	no_normal	delly	chr9	23825410	chr9	25586472	PRECISE	INV	SOMATIC_delly
16152T	INTRA	INV_FRAGMT	BAL	chr9	25582722-25583392	8209635	chr9	33792272-33792971	16	1	1	-	1	25582924-25583209	33792691-33792642	ENSMUSG00000036611	Eepd1	protein_coding	.	.	.	no_repeat_sr	0.1	0.0	no_repeat_rmsk	0.5	0.43	socrate	chr9	25582863	chr9	33792639	8209776	Inserted sequence: GGAGGTATTTCAGCCAG	3	3	18.0	5	2	27.2	no_normal	delly	chr9	25583209	chr9	33792640	PRECISE	INV	SOMATIC_delly
16152T	INTRA	LARGE_DUPLI	UNBAL	chr9	11774706-11774945	28991588	chr9	40766379-40766696	16	1	1	1	1	11774311-11774707	40766696-40767014	.	.	.	ENSMUSG00000032024	Clmp	protein_coding	no_repeat_sr	0.0	0.0	no_repeat_rmsk	0.13	0.27	socrate	chr9	11774709	chr9	40766662	28991953	Micro-homology: 3bp homology found! (TCA)	4	4	38.5	1	2	37.0	no_normal	delly	chr9	11774705	chr9	40766662	PRECISE	DUP	GERMLINE_delly
16152T	INTRA	LARGE_DUPLI	UNBAL	chr9	7928169-7928479	32837766	chr9	40765845-40766365	16	1	1	1	1	7927845-7928170	40766365-40766480	.	.	.	ENSMUSG00000032024	Clmp	protein_coding	no_repeat_sr	0.0	0.0	no_repeat_rmsk	0.01	0.29	socrate	chr9	7928173	chr9	40766314	32838141	Micro-homology: 4bp homology found! (AGGC)	4	1	44.0	5	3	33.0	no_normal	delly	chr9	7928168	chr9	40766314	PRECISE	DUP	SOMATIC_delly
16152T	INTRA	LARGE_DUPLI	UNBAL	chr9	8088548-8088867	32333837	chr9	40422356-40422810	16	1	1	1	1	8088233-8088549	40422810-40422991	ENSMUSG00000040729	Cep126	protein_coding	ENSMUSG00000040111	Gramd1b	protein_coding	no_repeat_sr	0.0	0.0	no_repeat_rmsk	0.79	0.13	socrate	chr9	8088551	chr9	40422743	32334192	Micro-homology: 3bp homology found! (CTT)	10	2	34.8	4	2	44.0	no_normal	delly	chr9	8088547	chr9	40422743	PRECISE	DUP	SOMATIC_delly
16152T	INTRA	LARGE_DUPLI	UNBAL	chr9	11774504-11774747	29561	chr9	11804070-11804467	16	0.88	1	1	0.889	11774113-11774505	11804467-11804705	.	.	.	.	.	.	no_repeat_sr	0.0	0.0	both_repeat_rmsk	0.87	1.0	socrate	chr9	11774505	chr9	11804467	29962	Micro-homology: 1bp homology found! (A)	2	2	40.0	4	7	36.75	no_normal	delly	chr9	11774503	chr9	11804467	PRECISE	DUP	SOMATIC_delly
16152T	INTRA	DELETION	UNBAL	chr9	12055155-12055683	19825679	chr9	31880933-31881253	15	1	1	1	1	12055683-12055790	31880619-31880934	.	.	.	ENSMUSG00000032033	Barx2	protein_coding	no_repeat_sr	0.08	0.0	repeat2_rmsk	0.29	1.0	socrate	chr9	12055641	chr9	31880933	19825292	Inserted sequence: AC	5	3	44.0	9	4	20.777779	no_normal	delly	chr9	12055641	chr9	31880932	PRECISE	DEL	SOMATIC_delly
16152T	INTRA	INVERSION	UNBAL	chr9	7927354-7927758	31631807	chr9	39558791-39559715	15	1	1	-	1	7927124-7927355	39559081-39558792	.	.	.	.	.	.	no_repeat_sr	0.0	0.0	no_repeat_rmsk	0.7	0.35	socrate	chr9	7927359	chr9	39559324	31631965	Micro-homology: 3bp homology found! (AGT)	2	2	44.0	4	5	37.0	no_normal	delly	chr9	7927358	chr9	39559320	PRECISE	INV	GERMLINE_delly
16152T	INTRA	INVERSION	UNBAL	chr9	7928346-7928870	18934601	chr9	26862881-26863436	15	1	1	-	1	7928870-7928981	26863436-26863516	.	.	.	.	.	.	no_repeat_sr	0.0	0.0	repeat2_rmsk	0.32	0.8	socrate	chr9	7928789	chr9	26863354	18934565	Micro-homology: 2bp homology found! (AC)	1	0	44.0	2	2	42.0	no_normal	delly	chr9	7928789	chr9	26863356	PRECISE	INV	SOMATIC_delly
16152T	INTRA	LARGE_DUPLI	UNBAL	chr12	85615782-85616198	53729	chr12	85669500-85669980	15	1	1	1	1	85615564-85615783	85669980-85670135	ENSMUSG00000034271	Jdp2	protein_coding	.	.	.	no_repeat_sr	0.0	0.0	no_repeat_rmsk	0.0	0.46	socrate	chr12	85615782	chr12	85669901	54119	Inserted sequence: G	6	5	44.0	6	2	42.666668	no_normal	delly	chr12	85615781	chr12	85669901	PRECISE	DUP	SOMATIC_delly
16152T	INTRA	LARGE_DUPLI	UNBAL	chr9	7926927-7927257	3880800	chr9	11807868-11808110	15	1	1	1	1	7926623-7926928	11808110-11808503	.	.	.	.	.	.	no_repeat_sr	0.0	0.07	repeat2_rmsk	0.31	0.98	socrate	chr9	7926913	chr9	11808069	3881156	Micro-homology: 3bp homology found! (TCT)	4	6	43.5	3	4	32.333332	no_normal	delly	chr9	7926909	chr9	11808069	PRECISE	DUP	SOMATIC_delly
16152T	INTRA	DELETION	UNBAL	chr9	11803579-11804041	20324510	chr9	32128123-32128318	14	0.93	1	1	0.933	11804041-11804214	32127684-32128124	.	.	.	ENSMUSG00000041444	Arhgap32	protein_coding	no_repeat_sr	0.0	0.0	repeat1_rmsk	1.0	0.24	socrate	chr9	11804000	chr9	32128123	20324123	Blunt-end joining	7	4	38.0	4	2	40.25	no_normal	delly	chr9	11804000	chr9	32128122	PRECISE	DEL	SOMATIC_delly
16152T	INTRA	INVERSION	UNBAL	chr9	26856377-26856699	5029986	chr9	31886356-31886717	14	0.82	1	-	0.824	26856699-26857012	31886717-31886991	ENSMUSG00000031966	Glb1l3	protein_coding	ENSMUSG00000032033	Barx2	protein_coding	no_repeat_sr	0.0	0.0	no_repeat_rmsk	0.0	0.0	socrate	chr9	26856973	chr9	31886664	5029691	Micro-homology: 1bp homology found! (A)	7	5	44.0	6	3	44.0	no_normal	delly	chr9	26856663	chr9	31886670	PRECISE	INV	SOMATIC_delly
16152T	INTRA	DELETION	UNBAL	chr3	89805964-89806238	1615	chr3	89807438-89807863	12	1	1	1	1	89806238-89806599	89807229-89807439	.	.	.	.	.	.	no_repeat_sr	0.28	0.0	repeat1_rmsk	1.0	0.2	socrate	chr3	89806190	chr3	89807434	1244	Inserted sequence: CCTGTGGGGCACT	7	3	34.285713	1	2	37.0	no_normal	delly	chr3	89806190	chr3	89807433	PRECISE	DEL	SOMATIC_delly
16152T	INTRA	INVERSION	UNBAL	chr9	11774979-11775356	20097865	chr9	31872882-31873128	12	1	1	-	1	11774722-11774980	31872494-31872883	.	.	.	ENSMUSG00000032033	Barx2	protein_coding	no_repeat_sr	0.0	0.0	no_repeat_rmsk	0.0	0.8	socrate	chr9	11774983	chr9	31872888	20097905	Micro-homology: 4bp homology found! (AAGT)	4	1	44.0	8	4	41.375	no_normal	delly	chr9	11774982	chr9	31872883	PRECISE	INV	SOMATIC_delly
16152T	INTRA	INVERSION	UNBAL	chr9	26858480-26858937	6935523	chr9	33794132-33794373	12	1	1	-	1	26858937-26859115	33794373-33794767	ENSMUSG00000031966	Glb1l3	protein_coding	.	.	.	no_repeat_sr	0.0	0.0	both_repeat_rmsk	1.0	0.85	socrate	chr9	26858911	chr9	33794321	6935410	Micro-homology: 4bp homology found! (AGGC)	5	2	44.0	4	3	33.5	no_normal	delly	chr9	26858911	chr9	33794325	PRECISE	INV	GERMLINE_delly
16152T	INTRA	INVERSION	UNBAL	chr9	11804001-11804339	20069119	chr9	31873077-31873486	11	1	1	-	1	11803705-11804002	31872852-31873078	.	.	.	ENSMUSG00000032033	Barx2	protein_coding	no_repeat_sr	0.0	0.0	repeat1_rmsk	1.0	0.07	socrate	chr9	11804001	chr9	31873079	20069078	Inserted sequence: C	4	2	29.25	5	1	38.2	no_normal	delly	chr9	11804000	chr9	31873078	PRECISE	INV	SOMATIC_delly
16152T	INTRA	INVERSION	UNBAL	chr9	31881764-31882055	7369909	chr9	39251609-39252017	11	1	1	-	1	31881421-31881765	39251383-39251610	ENSMUSG00000032033	Barx2	protein_coding	.	.	.	no_repeat_sr	0.0	0.0	repeat2_rmsk	0.12	1.0	socrate	chr9	31881767	chr9	39251612	7369845	Micro-homology: 3bp homology found! (CCA)	3	1	44.0	1	6	35.0	no_normal	delly	chr9	31881766	chr9	39251608	PRECISE	INV	GERMLINE_delly
16152T	INTRA	INVERSION	UNBAL	chr9	39289457-39289679	1487455	chr9	40776882-40777150	11	1	1	-	1	39289045-39289458	40776516-40776883	.	.	.	ENSMUSG00000032024	Clmp	protein_coding	no_repeat_sr	0.0	0.01	no_repeat_rmsk	0.0	0.74	socrate	chr9	39289457	chr9	40776779	1487322	unpaired	3	40.666668	.	.	.	.	.	delly	chr9	39289454	chr9	40776907	IMPRECISE	INV	GERMLINE_delly
16152T	INTRA	INVERSION	UNBAL	chr9	7927707-7928095	31560696	chr9	39488422-39488759	11	1	1	-	1	7927461-7927708	39488125-39488423	.	.	.	ENSMUSG00000062649	Olfr44	protein_coding	no_repeat_sr	0.0	0.0	no_repeat_rmsk	0.76	0.2	socrate	chr9	7927709	chr9	39488425	31560716	Micro-homology: 2bp homology found! (AA)	2	2	44.0	5	1	41.4	no_normal	delly	chr9	7927708	chr9	39488422	PRECISE	INV	SOMATIC_delly
16152T	INTRA	LARGE_DUPLI	UNBAL	chr9	11773408-11773678	29003334	chr9	40776865-40777134	10	1	1	1	1	11773044-11773409	40777134-40777500	.	.	.	ENSMUSG00000032024	Clmp	protein_coding	no_repeat_sr	0.0	0.07	both_repeat_rmsk	1.0	0.8	socrate	chr9	11773393	chr9	40777096	29003703	Inserted sequence: GCCC	5	2	16.6	7	1	32.57143	no_normal	delly	chr9	11773392	chr9	40777096	PRECISE	DUP	GERMLINE_delly
16152T	INTRA	DELETION	UNBAL	chr9	31872883-31873142	7378015	chr9	39250757-39251179	9	1	1	1	1	31873142-31873518	39250545-39250758	ENSMUSG00000032033	Barx2	protein_coding	.	.	.	no_repeat_sr	0.0	0.0	no_repeat_rmsk	0.76	0.24	socrate	chr9	31873080	chr9	39250762	7377682	Micro-homology: 4bp homology found! (AACC)	3	2	44.0	4	1	44.0	no_normal	delly	chr9	31873087	chr9	39250757	IMPRECISE	DEL	GERMLINE_delly
16152T	INTRA	INVERSION	UNBAL	chr9	40426225-40426632	340095	chr9	40766320-40766707	9	1	1	-	1	40425998-40426226	40766073-40766321	ENSMUSG00000040111	Gramd1b	protein_coding	ENSMUSG00000032024	Clmp	protein_coding	no_repeat_sr	0.0	0.0	no_repeat_rmsk	0.0	0.27	socrate	chr9	40426228	chr9	40766323	340095	Micro-homology: 3bp homology found! (TAC)	2	2	44.0	5	3	38.8	no_normal	delly	chr9	40426227	chr9	40766319	PRECISE	INV	SOMATIC_delly
16152T	INTRA	INVERSION	UNBAL	chr9	7927000-7927306	32498460	chr9	40425415-40425750	8	1	1	-	1	7927306-7927635	40425750-40426050	.	.	.	ENSMUSG00000040111	Gramd1b	protein_coding	no_repeat_sr	0.0	0.24	repeat2_rmsk	0.34	0.87	socrate	chr9	7927304	chr9	40425729	32498425	Micro-homology: 3bp homology found! (AAA)	4	3	44.0	3	2	44.0	no_normal	delly	chr9	7927304	chr9	40425732	PRECISE	INV	GERMLINE_delly
16248T	INTRA	INVERSION	UNBAL	chr9	37053696-37054128	2899	chr9	37056559-37057038	29	1	1	-	1	37053492-37053697	37056402-37056560	ENSMUSG00000035934	Pknox2	protein_coding	ENSMUSG00000035934	Pknox2	protein_coding	no_repeat_sr	0.0	0.0	no_repeat_rmsk	0.0	0.1	socrate	chr9	37053696	chr9	37056559	2863	Blunt-end joining	8	6	44.0	11	4	43.545456	no_normal	delly	chr9	37053695	chr9	37056558	PRECISE	INV	SOMATIC_delly
16248T	INTRA	LARGE_DUPLI	UNBAL	chr9	28802997-28803483	98499	chr9	28901327-28901968	26	1	1	1	1	28802847-28802998	28901968-28901964	ENSMUSG00000062257	Opcml	protein_coding	ENSMUSG00000062257	Opcml	protein_coding	no_repeat_sr	0.49	0.0	no_repeat_rmsk	0.69	0.0	socrate	chr9	28802998	chr9	28901897	98899	Inserted sequence: GACTGCCTGAGAGGGAAA	3	5	39.333332	9	7	19.444445	no_normal	delly	chr9	28802997	chr9	28901897	PRECISE	DUP	SOMATIC_delly
16248T	INTRA	INVERSION	UNBAL	chr9	21707423-21707832	43191865	chr9	64899253-64899648	22	1	0.95	-	0.957	21707832-21708060	64899648-64899890	.	.	.	ENSMUSG00000053641	Dennd4a	protein_coding	no_repeat_sr	0.0	0.0	repeat2_rmsk	0.76	0.87	socrate	chr9	21707784	chr9	64899586	43191802	Inserted sequence: CTGGA	8	4	35.5	4	2	39.75	no_normal	delly	chr9	21707784	chr9	64899591	PRECISE	INV	SOMATIC_delly
16248T	INTRA	INVERSION	UNBAL	chr9	38312555-38313018	756130	chr9	39068646-39069176	21	1	1	-	1	38313018-38313192	39069176-39069283	.	.	.	.	.	.	no_repeat_sr	0.0	0.0	both_repeat_rmsk	0.86	1.0	socrate	chr9	38312975	chr9	39069118	756143	Micro-homology: 3bp homology found! (TAA)	14	2	29.0	3	3	44.0	no_normal	delly	chr9	38312975	chr9	39069121	PRECISE	INV	SOMATIC_delly
16248T	INTRA	INVERSION	UNBAL	chr9	28800926-28801391	94521	chr9	28895441-28895985	18	1	1	-	1	28800755-28800927	28895349-28895442	ENSMUSG00000062257	Opcml	protein_coding	ENSMUSG00000062257	Opcml	protein_coding	no_repeat_sr	0.0	0.0	no_repeat_rmsk	0.32	0.06	socrate	chr9	28800929	chr9	28895444	94515	Micro-homology: 3bp homology found! (AAT)	7	5	41.42857	7	1	44.0	no_normal	delly	chr9	28800928	chr9	28895440	PRECISE	INV	SOMATIC_delly
16248T	INTRA	INVERSION	UNBAL	chr12	95391534-95392271	17706034	chr12	113097994-113098200	16	1	1	-	1	95392271-95392171	113098200-113098631	.	.	.	.	.	.	no_repeat_sr	0.0	0.0	no_repeat_rmsk	0.12	0.38	socrate	chr12	95392236	chr12	113098140	17705904	Inserted sequence: CC	10	3	43.4	6	2	44.0	no_normal	delly	chr12	95392236	chr12	113098140	PRECISE	INV	SOMATIC_delly
16248T	INTRA	LARGE_DUPLI	UNBAL	chr19	3269130-3269463	7522	chr19	3276617-3277115	16	1	1	1	1	3268827-3269131	3277115-3277254	ENSMUSG00000024831	Ighmbp2	protein_coding	ENSMUSG00000024831	Ighmbp2	protein_coding	no_repeat_sr	0.0	0.0	no_repeat_rmsk	0.33	0.19	socrate	chr19	3269133	chr19	3277054	7921	Micro-homology: 3bp homology found! (CCA)	2	1	42.0	1	3	38.0	no_normal	delly	chr19	3269129	chr19	3277054	PRECISE	DUP	SOMATIC_delly
16248T	INTRA	LARGE_DUPLI	UNBAL	chr10	117448773-117449114	27901	chr10	117476776-117477075	15	1	1	1	1	117448478-117448774	117477075-117477413	.	.	.	.	.	.	no_repeat_sr	0.1	0.0	repeat2_rmsk	0.63	0.99	socrate	chr10	117448737	chr10	117477022	28285	short SC cluster	0	2	29.0	1	4	11.0	no_normal	delly	chr10	117448736	chr10	117477022	PRECISE	DUP	SOMATIC_delly
16248T	INTRA	DELETION	UNBAL	chr8	113782341-113782837	19277	chr8	113801664-113801984	14	1	1	1	1	113782837-113782978	113801348-113801665	ENSMUSG00000053399	Adamts18	protein_coding	ENSMUSG00000053399	Adamts18	protein_coding	no_repeat_sr	0.05	0.0	no_repeat_rmsk	0.05	0.33	socrate	chr8	113782800	chr8	113801666	18866	Micro-homology: 2bp homology found! (TA)	6	1	43.333332	6	5	43.333332	no_normal	delly	chr8	113782800	chr8	113801663	PRECISE	DEL	SOMATIC_delly
16248T	INTRA	INV_FRAGMT	BAL	chr9	50672402-50673297	2886908	chr9	53559669-53559817	14	1	1	-	1	50672705-50672929	53559816-53559671	ENSMUSG00000032064	Dixdc1	protein_coding	ENSMUSG00000033054	Npat	protein_coding	no_repeat_sr	0.0	0.0	both_repeat_rmsk	0.95	0.99	no_socrate	.	.	.	.	.	.	.	.	.	.	.	.	.	delly	chr9	50672746	chr9	53559807	PRECISE	INV	GERMLINE_delly
16248T	INTRA	DELETION	UNBAL	chr3	89805977-89806259	1599	chr3	89807448-89807745	13	1	1	1	1	89806259-89806614	89807109-89807449	.	.	.	.	.	.	no_repeat_sr	0.22	0.0	repeat1_rmsk	1.0	0.26	socrate	chr3	89806190	chr3	89807434	1244	Inserted sequence: CCTGTGGGGCACT	4	1	33.0	2	1	21.0	no_normal	delly	chr3	89806190	chr3	89807433	PRECISE	DEL	SOMATIC_delly
16248T	INTRA	DELETION	UNBAL	chr9	43406171-43406427	6681	chr9	43412695-43413081	13	1	1	1	1	43406427-43406808	43412445-43412696	.	.	.	.	.	.	no_repeat_sr	0.0	0.0	both_repeat_rmsk	0.96	0.93	socrate	chr9	43406364	chr9	43412645	6281	Inserted sequence: A	1	0	44.0	4	5	44.0	no_normal	delly	chr9	43406364	chr9	43412644	PRECISE	DEL	GERMLINE_delly
16248T	INTRA	INVERSION	UNBAL	chr9	43406073-43406380	5601	chr9	43411708-43411981	9	1	1	-	1	43405744-43406074	43411345-43411709	.	.	.	.	.	.	no_repeat_sr	0.0	0.0	repeat1_rmsk	0.86	0.0	socrate	chr9	43406075	chr9	43411710	5635	Micro-homology: 2bp homology found! (AG)	2	4	44.0	5	1	44.0	no_normal	delly	chr9	43406074	chr9	43411707	PRECISE	INV	SOMATIC_delly
16248T	INTRA	DELETION	UNBAL	chr2	26490219-26490591	21644	chr2	26511835-26512066	5	1	1	1	1	26490591-26490856	26511430-26511836	ENSMUSG00000026923	Notch1	protein_coding	ENSMUSG00000026923	Notch1	protein_coding	no_repeat_sr	0.0	0.0	no_repeat_rmsk	0.0	0.0	socrate	chr2	26490553	chr2	26511835	21282	unpaired	1	44.0	.	.	.	.	.	delly	chr2	26490519	chr2	26511826	IMPRECISE	DEL	GERMLINE_delly
16248T	INTRA	LARGE_DUPLI	UNBAL	chr15	62977073-62977270	33107	chr15	63010217-63010505	4	1	1	1	1	62976634-62977074	63010505-63010854	.	.	.	.	.	.	no_repeat_sr	0.0	0.0	no_repeat_rmsk	0.0	0.02	socrate	chr15	62977076	chr15	63010541	33465	unpaired	1	44.0	.	.	.	.	.	delly	chr15	62977073	chr15	63010506	IMPRECISE	DUP	GERMLINE_delly
16499T	INTER	INV_TRANSLOC	UNBAL	chr9	24839601-24840001	-	chr12	98627861-98628121	79	1	0.98	-	0.988	24839357-24839602	98627477-98627862	.	.	.	.	.	.	no_repeat_sr	0.0	0.0	repeat1_rmsk	0.95	0.34	socrate	chr9	24839601	chr12	98627861	-	Inserted sequence: A	35	26	43.942856	26	17	43.923077	no_normal	delly	chr9	24839600	chr12	98627860	PRECISE	TRA	SOMATIC_delly
16499T	INTER	TRANSLOC	UNBAL	chr9	24865039-24865563	-	chr16	44167160-44167607	52	1	0.98	-	0.981	24865563-24865684	44166963-44167161	.	.	.	.	.	.	no_repeat_sr	0.0	0.0	both_repeat_rmsk	1.0	0.83	socrate	chr9	24865505	chr16	44167160	-	Inserted sequence: A	16	9	32.875	17	9	44.0	no_normal	delly	chr9	24865505	chr16	44167159	PRECISE	TRA	SOMATIC_delly
16499T	INTRA	INVERSION	UNBAL	chr9	11527913-11528328	381007	chr9	11908897-11909400	110	1	1	-	1	11527684-11527914	11908756-11908898	.	.	.	.	.	.	no_repeat_sr	0.0	0.0	no_repeat_rmsk	0.0	0.15	socrate	chr9	11527920	chr9	11908903	380983	Micro-homology: 5bp homology found! (TCCAC)	31	15	44.0	30	17	42.3	no_normal	delly	chr9	11527919	chr9	11908897	PRECISE	INV	SOMATIC_delly
16499T	INTRA	INVERSION	UNBAL	chr9	11898113-11898592	13041893	chr9	24939979-24940488	91	1	1	-	1	11898592-11898758	24940488-24940624	.	.	.	.	.	.	no_repeat_sr	0.14	0.0	no_repeat_rmsk	0.0	0.18	socrate	chr9	11898538	chr9	24940429	13041891	Micro-homology: 4bp homology found! (TATA)	22	14	43.5	26	14	42.53846	no_normal	delly	chr9	11898534	chr9	24940429	PRECISE	INV	SOMATIC_delly
16499T	INTRA	DELETION	UNBAL	chr9	11527581-11527971	34741038	chr9	46268532-46269011	78	0.96	1	1	0.963	11527971-11528226	46268367-46268533	.	.	.	.	.	.	no_repeat_sr	0.0	0.0	no_repeat_rmsk	0.0	0.0	socrate	chr9	11527907	chr9	46268538	34740631	Micro-homology: 5bp homology found! (TGTTT)	22	9	44.0	22	14	44.0	no_normal	delly	chr9	11527907	chr9	46268532	PRECISE	DEL	SOMATIC_delly
16499T	INTRA	INVERSION	UNBAL	chr9	24881077-24881534	5283	chr9	24886373-24886854	59	1	0.98	-	0.983	24881534-24881722	24886854-24887018	.	.	.	.	.	.	no_repeat_sr	0.0	0.0	repeat2_rmsk	0.2	0.84	socrate	chr9	24881472	chr9	24886793	5321	Blunt-end joining	8	6	31.75	15	6	42.666668	no_normal	delly	chr9	24881472	chr9	24886793	PRECISE	INV	SOMATIC_delly
16499T	INTRA	LARGE_DUPLI	UNBAL	chr9	24155262-24155693	21715282	chr9	45870502-45871023	55	1	0.98	1	0.982	24155049-24155263	45871023-45871147	ENSMUSG00000043659	Npsr1	protein_coding	ENSMUSG00000042790	Rnf214	protein_coding	no_repeat_sr	0.0	0.0	no_repeat_rmsk	0.75	0.77	socrate	chr9	24155264	chr9	45870963	21715699	Micro-homology: 1bp homology found! (A)	12	10	44.0	7	7	43.42857	no_normal	delly	chr9	24155262	chr9	45870963	PRECISE	DUP	SOMATIC_delly
16499T	INTRA	INVERSION	UNBAL	chr9	11899555-11899990	34431220	chr9	46330781-46331234	53	1	1	-	1	11899990-11900200	46331234-46331426	.	.	.	.	.	.	no_repeat_sr	0.0	0.42	repeat1_rmsk	0.98	0.58	socrate	chr9	11899930	chr9	46331175	34431245	short SC cluster	4	5	44.0	0	11	60.0	no_normal	delly	chr9	11899930	chr9	46331175	PRECISE	INV	SOMATIC_delly
16499T	INTRA	INVERSION	UNBAL	chr9	20510305-20510716	24302400	chr9	44812733-44813099	53	1	1	-	1	20510072-20510306	44812455-44812734	ENSMUSG00000060510	Zfp266	protein_coding	ENSMUSG00000002028	Kmt2a	protein_coding	no_repeat_sr	0.0	0.0	no_repeat_rmsk	0.0	0.24	socrate	chr9	20510306	chr9	44812734	24302428	Micro-homology: 1bp homology found! (G)	8	3	44.0	12	12	43.583332	no_normal	delly	chr9	20510305	chr9	44812732	PRECISE	INV	SOMATIC_delly
16499T	INTRA	INVERSION	UNBAL	chr9	20515085-20515573	16795969	chr9	37311084-37311572	53	1	1	-	1	20514929-20515086	37310928-37311085	ENSMUSG00000060510	Zfp266	protein_coding	ENSMUSG00000034303	Ccdc15	protein_coding	no_repeat_sr	0.0	0.0	repeat1_rmsk	0.99	0.0	socrate	chr9	20515088	chr9	37311088	16796000	Micro-homology: 3bp homology found! (CCA)	12	6	44.0	15	12	44.0	no_normal	delly	chr9	20515087	chr9	37311084	PRECISE	INV	SOMATIC_delly
16499T	INTRA	INVERSION	UNBAL	chr9	22551643-22551991	23543669	chr9	46095304-46095783	52	1	1	-	1	22551347-22551644	46095139-46095305	ENSMUSG00000035919	Bbs9	protein_coding	ENSMUSG00000034135	Sik3	protein_coding	no_repeat_sr	0.0	0.0	no_repeat_rmsk	0.17	0.29	socrate	chr9	22551647	chr9	46095307	23543660	Micro-homology: 3bp homology found! (AGA)	8	11	44.0	14	4	43.285713	no_normal	delly	chr9	22551646	chr9	46095303	PRECISE	INV	SOMATIC_delly
16499T	INTRA	INVERSION	UNBAL	chr9	37309316-37309787	8786097	chr9	46095471-46095897	47	1	1	-	1	37309787-37309961	46095897-46096116	ENSMUSG00000034303	Ccdc15	protein_coding	ENSMUSG00000034135	Sik3	protein_coding	no_repeat_sr	0.0	0.0	no_repeat_rmsk	0.14	0.59	socrate	chr9	37309727	chr9	46095851	8786124	Inserted sequence: T	10	9	44.0	18	7	40.666668	no_normal	delly	chr9	37309727	chr9	46095851	PRECISE	INV	SOMATIC_delly
16499T	INTRA	INVERSION	UNBAL	chr9	22549528-22550005	18667665	chr9	41217145-41217672	45	1	1	-	1	22549361-22549529	41217028-41217146	ENSMUSG00000035919	Bbs9	protein_coding	ENSMUSG00000100837	1700063D05Rik	lincRNA	no_repeat_sr	0.0	0.0	repeat2_rmsk	0.64	0.82	socrate	chr9	22549528	chr9	41217145	18667617	Inserted sequence: CAC	8	1	43.75	12	1	32.333332	no_normal	delly	chr9	22549527	chr9	41217144	PRECISE	INV	SOMATIC_delly
16499T	INTRA	INVERSION	UNBAL	chr9	26013639-26014136	12263031	chr9	38276658-38277186	45	1	1	-	1	26014136-26014284	38277186-38277303	.	.	.	.	.	.	no_repeat_sr	0.0	0.0	no_repeat_rmsk	0.59	0.28	socrate	chr9	26014074	chr9	38277126	12263052	Inserted sequence: GAGCTCT	14	9	38.07143	8	8	40.625	no_normal	delly	chr9	26014074	chr9	38277126	PRECISE	INV	SOMATIC_delly
16499T	INTRA	INVERSION	UNBAL	chr9	24155718-24156171	13153121	chr9	37308892-37309282	45	1	0.97	-	0.978	24156171-24156363	37309282-37309537	ENSMUSG00000043659	Npsr1	protein_coding	ENSMUSG00000034303	Ccdc15	protein_coding	no_repeat_sr	0.18	0.0	repeat1_rmsk	1.0	0.26	socrate	chr9	24156105	chr9	37309194	13153089	Inserted sequence: CTAATAAAAAATGGAAAGAAAAAAAAAAAAAGGAC	2	12	14.0	1	8	9.0	no_normal	delly	chr9	24156121	chr9	37309266	IMPRECISE	INV	SOMATIC_delly
16499T	INTRA	DELETION	UNBAL	chr9	20510432-20510836	24298272	chr9	44808660-44809293	43	1	1	1	1	20510836-20511077	44808649-44808661	ENSMUSG00000060510	Zfp266	protein_coding	ENSMUSG00000002028	Kmt2a	protein_coding	no_repeat_sr	0.0	0.18	no_repeat_rmsk	0.18	0.19	socrate	chr9	20510767	chr9	44808663	24297896	Micro-homology: 3bp homology found! (CAG)	9	9	41.0	12	7	44.0	no_normal	delly	chr9	20510749	chr9	44808649	IMPRECISE	DEL	SOMATIC_delly
16499T	INTRA	INVERSION	UNBAL	chr9	24157618-24157995	365449	chr9	24523058-24523367	43	1	1	-	1	24157351-24157619	24522723-24523059	ENSMUSG00000043659	Npsr1	protein_coding	.	.	.	no_repeat_sr	0.17	0.0	repeat2_rmsk	0.17	1.0	socrate	chr9	24157621	chr9	24523061	365440	Micro-homology: 3bp homology found! (AGG)	8	3	43.0	8	9	37.75	no_normal	delly	chr9	24157620	chr9	24523057	PRECISE	INV	SOMATIC_delly
16499T	INTRA	INVERSION	UNBAL	chr9	37536644-37537087	8729755	chr9	46266503-46266850	43	1	1	-	1	37537087-37537289	46266850-46267148	ENSMUSG00000001946	Esam	protein_coding	.	.	.	no_repeat_sr	0.0	0.0	no_repeat_rmsk	0.0	0.05	socrate	chr9	37537030	chr9	46266787	8729757	Inserted sequence: A	11	8	42.454544	14	9	43.714287	no_normal	delly	chr9	37537030	chr9	46266787	PRECISE	INV	SOMATIC_delly
16499T	INTRA	INVERSION	UNBAL	chr9	22551747-22552123	22261889	chr9	44813527-44814031	41	1	1	-	1	22552123-22552392	44814031-44814172	ENSMUSG00000035919	Bbs9	protein_coding	ENSMUSG00000002028	Kmt2a	protein_coding	no_repeat_sr	0.0	0.0	no_repeat_rmsk	0.51	0.51	socrate	chr9	22552077	chr9	44813969	22261892	Inserted sequence: TAA	10	10	41.4	11	6	41.545456	no_normal	delly	chr9	22552077	chr9	44813969	PRECISE	INV	SOMATIC_delly
16499T	INTRA	INVERSION	UNBAL	chr9	34922096-34922630	413875	chr9	35336084-35336511	40	1	0.95	-	0.952	34922630-34922741	35336511-35336729	ENSMUSG00000032036	Kirrel3	protein_coding	.	.	.	no_repeat_sr	0.05	0.0	no_repeat_rmsk	0.43	0.0	socrate	chr9	34922590	chr9	35336453	413863	Micro-homology: 2bp homology found! (GG)	9	8	43.444443	8	5	44.0	no_normal	delly	chr9	34922590	chr9	35336455	PRECISE	INV	SOMATIC_delly
16499T	INTRA	INVERSION	UNBAL	chr9	20510176-20510646	24297302	chr9	44807506-44807921	37	1	1	-	1	20510002-20510177	44807277-44807507	ENSMUSG00000060510	Zfp266	protein_coding	ENSMUSG00000002028	Kmt2a	protein_coding	no_repeat_sr	0.0	0.0	no_repeat_rmsk	0.18	0.0	socrate	chr9	20510178	chr9	44807508	24297330	Micro-homology: 2bp homology found! (AT)	11	6	43.454544	7	11	43.714287	no_normal	delly	chr9	20510177	chr9	44807505	PRECISE	INV	SOMATIC_delly
16499T	INTRA	INVERSION	UNBAL	chr9	34919257-34919690	3571783	chr9	38491054-38491499	37	1	1	-	1	34919046-34919258	38490855-38491055	ENSMUSG00000032036	Kirrel3	protein_coding	.	.	.	no_repeat_sr	0.13	0.0	no_repeat_rmsk	0.15	0.0	socrate	chr9	34919258	chr9	38491055	3571797	Micro-homology: 1bp homology found! (A)	8	9	42.375	8	4	42.875	no_normal	delly	chr9	34919257	chr9	38491053	PRECISE	INV	SOMATIC_delly
16499T	INTRA	LARGE_DUPLI	UNBAL	chr9	44813260-44813733	1063169	chr9	45876405-45876892	37	1	0.97	1	0.974	44813089-44813261	45876892-45877050	ENSMUSG00000002028	Kmt2a	protein_coding	ENSMUSG00000042790	Rnf214	protein_coding	no_repeat_sr	0.0	0.0	no_repeat_rmsk	0.58	0.15	socrate	chr9	44813261	chr9	45876834	1063573	Micro-homology: 1bp homology found! (T)	16	13	44.0	16	6	44.0	no_normal	delly	chr9	44813259	chr9	45876834	PRECISE	DUP	SOMATIC_delly
16499T	INTRA	LARGE_DUPLI	UNBAL	chr9	38276543-38276980	1194130	chr9	39470809-39471115	35	1	0.97	1	0.972	38276336-38276544	39471115-39471454	.	.	.	.	.	.	no_repeat_sr	0.0	0.0	no_repeat_rmsk	0.38	0.0	socrate	chr9	38276548	chr9	39471051	1194503	Micro-homology: 5bp homology found! (CTATA)	19	4	41.68421	12	4	35.75	no_normal	delly	chr9	38276542	chr9	39471051	PRECISE	DUP	SOMATIC_delly
16499T	INTRA	INVERSION	UNBAL	chr9	24155067-24155506	17058025	chr9	41213134-41213603	32	1	1	-	1	24154862-24155068	41212959-41213135	ENSMUSG00000043659	Npsr1	protein_coding	ENSMUSG00000100837	1700063D05Rik	lincRNA	no_repeat_sr	0.0	0.0	no_repeat_rmsk	0.32	0.0	socrate	chr9	24155067	chr9	41213135	17058068	short SC cluster	0	8	60.0	4	8	44.0	no_normal	delly	chr9	24155067	chr9	41213133	PRECISE	INV	SOMATIC_delly
16499T	INTRA	INVERSION	UNBAL	chr9	34860732-34861149	3231360	chr9	38092042-38092548	32	1	1	-	1	34861149-34861377	38092548-38092687	ENSMUSG00000032036	Kirrel3	protein_coding	.	.	.	no_repeat_sr	0.0	0.0	repeat2_rmsk	0.0	1.0	socrate	chr9	34861103	chr9	38092491	3231388	Blunt-end joining	8	7	42.625	5	4	20.2	no_normal	delly	chr9	34861103	chr9	38092491	PRECISE	INV	SOMATIC_delly
16499T	INTRA	INVERSION	UNBAL	chr9	41212937-41213199	3599870	chr9	44812732-44813119	31	1	1	-	1	41213199-41213582	44813119-44813377	ENSMUSG00000100837	1700063D05Rik	lincRNA	ENSMUSG00000002028	Kmt2a	protein_coding	no_repeat_sr	0.0	0.0	no_repeat_rmsk	0.0	0.22	socrate	chr9	41213137	chr9	44813060	3599923	Inserted sequence: CTG	11	5	43.636364	10	5	43.7	no_normal	delly	chr9	41213136	chr9	44813065	PRECISE	INV	GERMLINE_delly
16499T	INTRA	DELETION	UNBAL	chr9	38491289-38491938	979327	chr9	39470809-39471116	29	1	1	1	1	38491938-38491934	39470472-39470810	.	.	.	.	.	.	no_repeat_sr	0.0	0.0	no_repeat_rmsk	0.0	0.0	socrate	chr9	38491875	chr9	39470810	978935	Inserted sequence: CCC	15	6	43.733334	8	6	39.625	no_normal	delly	chr9	38491875	chr9	39470809	PRECISE	DEL	SOMATIC_delly
16499T	INTRA	DELETION	UNBAL	chr19	32696744-32697160	66312	chr19	32763024-32763451	23	1	0.95	1	0.958	32697160-32697389	32762807-32763025	ENSMUSG00000013662	Atad1	protein_coding	ENSMUSG00000013663	Pten	protein_coding	no_repeat_sr	0.0	0.0	no_repeat_rmsk	0.59	0.0	socrate	chr19	32697097	chr19	32763027	65930	Micro-homology: 3bp homology found! (TGG)	10	9	44.0	13	5	44.0	no_normal	delly	chr19	32697097	chr19	32763023	PRECISE	DEL	SOMATIC_delly
16499T	INTRA	LARGE_DUPLI	UNBAL	chr10	124602720-124603121	21892	chr10	124624629-124625086	22	1	1	1	1	124602477-124602721	124625086-124625274	.	.	.	.	.	.	no_repeat_sr	0.0	0.0	repeat2_rmsk	0.0	1.0	socrate	chr10	124602721	chr10	124625042	22321	short SC cluster	2	0	44.0	0	4	60.0	no_normal	delly	chr10	124602719	chr10	124625041	PRECISE	DUP	SOMATIC_delly
16499T	INTRA	DELETION	UNBAL	chr4	23756137-23756708	1515	chr4	23757754-23758128	21	1	1	1	1	23756708-23756782	23757484-23757755	.	.	.	.	.	.	no_repeat_sr	0.0	0.0	no_repeat_rmsk	0.13	0.0	socrate	chr4	23756647	chr4	23757757	1110	Micro-homology: 3bp homology found! (TAT)	9	2	44.0	5	2	44.0	no_normal	delly	chr4	23756647	chr4	23757753	PRECISE	DEL	SOMATIC_delly
16499T	INTRA	DELETION	UNBAL	chr1	171288725-171289099	39944	chr1	171328598-171329022	20	1	1	1	1	171289099-171289370	171328378-171328599	ENSMUSG00000062963	Ufc1	protein_coding	.	.	.	no_repeat_sr	0.0	0.0	no_repeat_rmsk	0.0	0.0	socrate	chr1	171289049	chr1	171328603	39554	Micro-homology: 5bp homology found! (CTCTA)	7	6	44.0	4	4	44.0	no_normal	delly	chr1	171289049	chr1	171328597	PRECISE	DEL	SOMATIC_delly
16499T	INTRA	INVERSION	UNBAL	chr9	20513505-20513848	20699390	chr9	41212938-41213159	18	1	1	-	1	20513204-20513506	41212515-41212939	ENSMUSG00000060510	Zfp266	protein_coding	ENSMUSG00000100837	1700063D05Rik	lincRNA	no_repeat_sr	0.0	0.0	no_repeat_rmsk	0.22	0.0	no_socrate	.	.	.	.	.	.	.	.	.	.	.	.	.	delly	chr9	20513501	chr9	41212937	IMPRECISE	INV	SOMATIC_delly
16499T	INTRA	DELETION	UNBAL	chr3	89805885-89806260	1620	chr3	89807447-89807903	16	1	1	1	1	89806260-89806530	89807259-89807448	.	.	.	.	.	.	no_repeat_sr	0.3	0.0	repeat1_rmsk	1.0	0.17	socrate	chr3	89806190	chr3	89807434	1244	Inserted sequence: CCTGTGGGGCACT	5	0	32.6	3	6	25.333334	no_normal	delly	chr3	89806190	chr3	89807433	PRECISE	DEL	SOMATIC_delly
16499T	INTRA	INVERSION	UNBAL	chr9	38729048-38729479	4398583	chr9	43127752-43128039	15	1	1	-	1	38729479-38729697	43128039-43128401	ENSMUSG00000023186	Vwa5a	protein_coding	ENSMUSG00000032015	Pou2f3	protein_coding	no_repeat_sr	0	0	no_repeat_rmsk	0.2	0	socrate	chr9	38729429	chr9	43128037	4398608	Inserted sequence: GGAACTG	10	13	42.8	14	0	43.28	no_normal	delly	chr9	38729480	chr9	43128040	IMPRECISE	INV	SOMATIC_delly
Gray	V(D)J rearrangement
*	consensus or cryptic RSS identified by MEME
Red	Affecting known or candidate cancer driver gene (according to Network of Cancer Genes 5.0)
p53-/-
Rag2-/-p53-/-
[truncated: 28 more columns]
